# Supplementary material for: Transcriptome Profiling Reveals B-Lineage Cells Contribute to the Poor Prognosis and Metastasis of Clear Cell Renal Cell Carcinoma
Source: Front Oncol. 2021 Aug 12;11:731896. doi: 10.3389/fonc.2021.731896 (PMC8416254; doi:10.3389/fonc.2021.731896)
Supplement: Supplementary file 6 [file DataSheet_1.csv]

Supplementary Table 1. DEGs - BC(MARCH3)
	p_val	avg_log2FC	pct.1	pct.2	p_val_adj
TCIRG1	1.77E-21	-0.395098062	0.014	0.22	5.32E-18
RASSF7	9.55E-21	-0.294724744	0.027	0.746	2.86E-17
TNFRSF13B	1.29E-20	-0.605285657	0.027	0.237	3.86E-17
WDR59	2.33E-20	-0.276177439	0.014	0.475	7.00E-17
RAB22A	3.71E-20	-0.258429283	0.027	0.61	1.11E-16
SOX4	1.19E-18	0.421655114	0.054	0.831	3.57E-15
VGLL4	1.19E-18	0.473565666	0.054	0.441	3.57E-15
THEMIS2	1.19E-18	0.293454962	0.054	0.339	3.57E-15
STRADA	1.29E-18	0.3539319	0.054	0.203	3.87E-15
ACOT13	1.40E-18	0.512368384	0.054	0.475	4.19E-15
CRELD2	1.58E-18	-0.397755226	0.014	0.203	4.74E-15
CD70	1.64E-18	0.349839262	0.041	0.22	4.93E-15
TSEN34	3.81E-18	0.483476312	0.054	0.22	1.14E-14
NAA30	4.29E-18	0.395228204	0.054	0.339	1.29E-14
TRAC	8.76E-18	-0.397934044	0.027	0.136	2.63E-14
COIL	1.25E-17	0.498174692	0.068	0.356	3.74E-14
FBXL3	1.25E-17	0.274554924	0.068	0.136	3.74E-14
MICAL3	1.25E-17	0.385476739	0.068	0.203	3.74E-14
ANKRD39	1.46E-17	0.515689073	0.054	0.661	4.38E-14
MPV17L2	1.92E-17	0.283911505	0.068	0.288	5.75E-14
DAP	2.15E-17	0.632877194	0.068	0.153	6.46E-14
PDXDC1	3.86E-17	0.284138975	0.054	0.339	1.16E-13
TXLNG	4.50E-17	0.459062089	0.068	0.542	1.35E-13
BCKDK	5.68E-17	0.286773211	0.027	0.475	1.70E-13
PHKB	6.61E-17	0.389582573	0.054	0.153	1.98E-13
TRPT1	9.33E-17	0.574683358	0.068	0.559	2.80E-13
CA11	1.05E-16	0.264023456	0.041	0.508	3.14E-13
GNPTG	1.13E-16	0.261594551	0.081	0.492	3.39E-13
CBR1	1.13E-16	0.441225762	0.081	0.441	3.39E-13
PURA	1.17E-16	0.455352477	0.081	0.153	3.52E-13
CFAP20	1.22E-16	0.570840349	0.081	0.271	3.65E-13
CISD2	1.22E-16	0.5346683	0.081	0.475	3.65E-13
NUP214	1.22E-16	0.390420683	0.081	0.271	3.65E-13
CYTH2	1.22E-16	0.456778467	0.081	0.576	3.65E-13
NUCB2	1.22E-16	0.304562877	0.041	0.186	3.66E-13
NBAS	1.27E-16	0.502086999	0.068	0.102	3.80E-13
CDK6	1.78E-16	0.322414251	0.068	0.305	5.34E-13
DGCR6L	1.85E-16	0.423806186	0.054	0.153	5.55E-13
KLF12	1.92E-16	0.418147697	0.068	0.237	5.76E-13
PIP5K1A	2.07E-16	-0.282695809	0.054	0.22	6.22E-13
FAM102A	2.60E-16	0.311158175	0.081	0.153	7.80E-13
FCHO1	3.13E-16	0.380422999	0.081	0.305	9.40E-13
KCNAB2	3.38E-16	0.327081257	0.081	0.322	1.01E-12
KDELR2	3.51E-16	0.357882022	0.054	0.525	1.05E-12
XPO1	4.22E-16	0.43670804	0.081	0.169	1.27E-12
NADSYN1	4.72E-16	0.718763509	0.081	0.339	1.42E-12
UBE2Z	4.91E-16	0.276535301	0.068	0.475	1.47E-12
DSE	5.49E-16	0.414496959	0.068	0.254	1.65E-12
SART1	6.61E-16	0.61958489	0.068	0.22	1.98E-12
GLYR1	7.11E-16	0.279920735	0.081	0.356	2.13E-12
REXO2	8.57E-16	0.608365067	0.095	0.186	2.57E-12
CTBS	8.90E-16	0.426644445	0.095	0.203	2.67E-12
CYB5R3	9.24E-16	0.265479928	0.095	0.39	2.77E-12
SDF4	9.94E-16	0.253575147	0.095	0.356	2.98E-12
IFT20	1.03E-15	0.352187521	0.095	0.441	3.09E-12
UFSP2	1.07E-15	0.61251333	0.095	0.153	3.20E-12
MRPL45	1.07E-15	0.377591905	0.095	0.186	3.21E-12
ODF3B	1.11E-15	0.567508378	0.095	0.576	3.32E-12
C2orf69	1.11E-15	0.823619782	0.095	0.22	3.32E-12
KAT7	1.11E-15	0.55014661	0.095	0.237	3.32E-12
MIOS	1.11E-15	0.262178174	0.095	0.831	3.32E-12
B3GAT3	1.11E-15	0.702837367	0.081	0.119	3.33E-12
NUP160	1.15E-15	0.493219944	0.081	0.644	3.45E-12
ZKSCAN1	1.33E-15	0.633477152	0.095	0.305	3.99E-12
MRPL44	1.33E-15	0.372197552	0.081	0.254	4.00E-12
RYBP	1.38E-15	0.668539286	0.081	0.712	4.14E-12
AKAP8L	1.38E-15	0.281352382	0.081	0.339	4.14E-12
TCTN3	1.38E-15	0.265866334	0.081	0.119	4.15E-12
UBA5	1.43E-15	0.582144565	0.081	0.475	4.30E-12
MTHFD2L	1.60E-15	0.63366876	0.095	0.729	4.79E-12
TTC37	1.60E-15	0.814504822	0.095	0.373	4.80E-12
TMEM192	1.66E-15	0.775159323	0.081	0.237	4.98E-12
LYRM4	1.79E-15	0.311643204	0.068	0.542	5.36E-12
ATP2A3	1.99E-15	0.462719812	0.068	0.169	5.98E-12
METAP1D	2.48E-15	0.590524354	0.081	0.508	7.44E-12
TMEM199	2.57E-15	0.495977472	0.095	0.305	7.70E-12
DNAJC3	2.66E-15	0.562666662	0.095	0.237	7.98E-12
PPP1R21	2.76E-15	0.558620217	0.081	0.542	8.29E-12
COG2	2.98E-15	0.321357556	0.068	0.254	8.94E-12
SUPT20H	2.98E-15	0.437814683	0.068	0.169	8.94E-12
FOXJ3	3.32E-15	0.292536928	0.041	0.153	9.97E-12
ACSL3	3.56E-15	0.597653391	0.081	0.237	1.07E-11
SORD	3.57E-15	0.560040523	0.054	0.271	1.07E-11
TP53TG1	3.70E-15	0.500038908	0.095	0.407	1.11E-11
CD1C	3.70E-15	0.379127573	0.068	0.22	1.11E-11
RANGRF	3.84E-15	-0.289474611	0.081	0.271	1.15E-11
NANS	3.98E-15	0.61973935	0.095	0.102	1.19E-11
AHCY	4.12E-15	0.32610315	0.081	0.407	1.24E-11
PIGC	4.44E-15	0.319901241	0.095	0.322	1.33E-11
POLK	4.58E-15	0.430306038	0.095	0.593	1.37E-11
YEATS4	4.75E-15	0.605260616	0.095	0.542	1.43E-11
ETHE1	5.51E-15	0.438235711	0.054	0.441	1.65E-11
PCBD1	5.71E-15	-0.436427436	0	0.119	1.71E-11
CPNE5	6.14E-15	0.264777213	0.108	0.475	1.84E-11
CD59	6.80E-15	0.535983986	0.095	0.373	2.04E-11
TMEM138	6.82E-15	0.274868443	0.068	0.475	2.05E-11
HES1	6.83E-15	0.277542095	0.041	0.119	2.05E-11
CCDC58	6.83E-15	-0.252427776	0.027	0.339	2.05E-11
AAGAB	7.04E-15	0.286685667	0.108	0.763	2.11E-11
MAP3K11	7.05E-15	0.710431345	0.095	0.356	2.12E-11
SDF2	7.61E-15	0.299333695	0.108	0.39	2.28E-11
ZPR1	7.61E-15	0.376897946	0.108	0.136	2.28E-11
SNX4	7.85E-15	0.702931703	0.095	0.475	2.36E-11
DDX19B	7.86E-15	0.329191449	0.081	0.644	2.36E-11
ZBED5	8.16E-15	0.387561509	0.108	0.356	2.45E-11
PPID	8.16E-15	0.393505117	0.108	0.424	2.45E-11
ELP5	8.17E-15	0.334068917	0.108	0.712	2.45E-11
RBM26	8.47E-15	0.39911489	0.108	0.593	2.54E-11
LRCH3	8.74E-15	0.346767251	0.108	0.593	2.62E-11
TMEM205	9.06E-15	0.660911371	0.108	0.407	2.72E-11
CUX1	9.07E-15	0.596984996	0.108	0.576	2.72E-11
NFYC	9.08E-15	0.683344235	0.108	0.356	2.72E-11
ARID1A	9.09E-15	0.535403737	0.108	0.475	2.73E-11
KIF9	9.09E-15	0.671518236	0.108	0.22	2.73E-11
COL4A3BP	9.37E-15	0.791426333	0.108	0.22	2.81E-11
XAB2	9.37E-15	0.499349572	0.108	0.729	2.81E-11
CDKN2AIPNL	1.01E-14	0.599145118	0.095	0.169	3.02E-11
MYCBP	1.01E-14	0.347798902	0.068	0.542	3.03E-11
RAD51C	1.05E-14	0.658760273	0.095	0.322	3.14E-11
YPEL2	1.08E-14	0.341427618	0.095	0.661	3.25E-11
GPN3	1.13E-14	0.366394941	0.054	0.119	3.38E-11
SPOPL	1.16E-14	0.458419657	0.108	0.356	3.48E-11
PARL	1.16E-14	0.632995508	0.095	0.39	3.49E-11
XPC	1.34E-14	0.642783529	0.108	0.136	4.02E-11
TMEM50B	1.34E-14	0.492287597	0.108	0.441	4.02E-11
TRAF3	1.44E-14	0.360367333	0.095	0.288	4.32E-11
RAB3GAP2	1.66E-14	0.749573601	0.095	0.237	4.97E-11
C12orf75	1.66E-14	0.352002627	0.054	0.153	4.99E-11
CEP350	1.78E-14	0.342318996	0.095	0.203	5.34E-11
MICU1	2.20E-14	0.482834621	0.095	0.424	6.60E-11
NOTCH2	2.20E-14	0.388728406	0.108	0.458	6.61E-11
ZCCHC8	2.82E-14	0.48764354	0.108	0.203	8.45E-11
RNF168	2.90E-14	0.6062914	0.108	0.373	8.70E-11
NAAA	2.92E-14	0.252951605	0.108	0.203	8.76E-11
HERC4	3.23E-14	0.253991322	0.081	0.356	9.70E-11
UBA6	3.24E-14	-0.270464528	0.027	0.119	9.73E-11
POLE3	3.24E-14	0.323128776	0.108	0.237	9.73E-11
THAP9-AS1	3.35E-14	0.85934766	0.095	0.492	1.00E-10
TEX264	3.47E-14	0.644009188	0.081	0.102	1.04E-10
HSF1	3.71E-14	0.668183539	0.108	0.169	1.11E-10
MAGOHB	3.85E-14	0.539575602	0.095	0.475	1.15E-10
IL6ST	3.86E-14	0.469151967	0.108	0.305	1.16E-10
NELFCD	4.14E-14	0.323333412	0.108	0.085	1.24E-10
LINC00667	5.28E-14	0.301839659	0.122	0.475	1.58E-10
YAF2	5.65E-14	0.34859888	0.122	0.186	1.69E-10
EMC3	5.66E-14	0.435443295	0.108	0.153	1.70E-10
SLC25A4	6.05E-14	0.540788159	0.095	0.186	1.81E-10
RXRB	6.27E-14	0.376397508	0.081	0.424	1.88E-10
CTSB	6.50E-14	0.393179021	0.122	0.186	1.95E-10
PSD4	6.92E-14	0.603706321	0.122	0.458	2.08E-10
ACTR6	6.93E-14	0.533608384	0.122	0.593	2.08E-10
HELZ	6.94E-14	0.682983359	0.122	0.644	2.08E-10
OSTM1	6.96E-14	0.549926913	0.122	0.492	2.09E-10
SDR39U1	6.96E-14	0.657426531	0.122	0.39	2.09E-10
NCSTN	7.18E-14	0.729872122	0.122	0.492	2.15E-10
MCM5	7.19E-14	0.25742233	0.122	0.119	2.16E-10
GPBP1L1	7.19E-14	0.692946826	0.122	0.305	2.16E-10
EIF4EBP1	7.20E-14	0.512565463	0.068	0.119	2.16E-10
USP6NL	7.20E-14	0.316199795	0.122	0.424	2.16E-10
TMEM107	7.39E-14	0.852444245	0.122	0.305	2.22E-10
PTPRN2	7.39E-14	0.751627805	0.122	0.627	2.22E-10
MRFAP1L1	7.43E-14	0.738813158	0.122	0.119	2.23E-10
CHCHD5	7.44E-14	0.815066525	0.122	0.661	2.23E-10
TRABD	7.46E-14	0.589465486	0.122	0.085	2.24E-10
OSBPL9	7.46E-14	0.650338149	0.122	0.034	2.24E-10
HTATSF1	7.96E-14	0.549813391	0.122	0.203	2.39E-10
SEC23A	7.97E-14	0.415343636	0.081	0.169	2.39E-10
METTL7A	8.51E-14	0.276476992	0.108	0.746	2.55E-10
LRRC57	8.54E-14	0.494514698	0.081	0.339	2.56E-10
CLASRP	8.55E-14	0.506998519	0.122	0.559	2.57E-10
MRPL30	8.85E-14	0.48582878	0.068	0.153	2.66E-10
SPOP	8.86E-14	0.32212753	0.122	0.136	2.66E-10
WDR34	9.16E-14	0.419602222	0.068	0.492	2.75E-10
CTDSP2	9.81E-14	0.36948544	0.054	0.373	2.94E-10
CLINT1	9.82E-14	0.413550847	0.122	0.237	2.95E-10
HELB	1.01E-13	0.464157737	0.081	0.593	3.04E-10
TCOF1	1.02E-13	0.453596079	0.041	0.136	3.05E-10
BAG5	1.05E-13	0.711169128	0.122	0.102	3.15E-10
ASH1L	1.09E-13	-0.2611375	0.135	0.356	3.26E-10
IGHG2	1.17E-13	0.450219471	0.081	0.254	3.50E-10
PTCD3	1.29E-13	0.456213863	0.095	0.288	3.86E-10
PLSCR1	1.38E-13	0.305254978	0.068	0.271	4.14E-10
TXNDC15	1.38E-13	0.481411826	0.068	0.39	4.14E-10
MRPL49	1.52E-13	0.604282122	0.122	0.22	4.57E-10
UBE4B	1.58E-13	0.59564373	0.108	0.627	4.73E-10
SIN3A	1.58E-13	0.608446592	0.081	0.136	4.74E-10
DNAJB2	1.63E-13	0.6310668	0.108	0.186	4.90E-10
ZNF84	1.75E-13	0.272861839	0.041	0.559	5.26E-10
PAFAH1B3	1.81E-13	0.42633189	0.054	0.475	5.44E-10
ZBTB38	1.81E-13	0.381133418	0.108	0.322	5.44E-10
EPB41L2	1.87E-13	0.469843402	0.081	0.373	5.62E-10
PTPMT1	1.88E-13	0.260732924	0.068	0.102	5.63E-10
COA6	2.07E-13	0.489742931	0.095	0.186	6.22E-10
FAM76B	2.14E-13	0.713910481	0.122	0.237	6.43E-10
EDEM1	2.22E-13	0.62348593	0.081	0.102	6.66E-10
DDX59	2.22E-13	0.319865068	0.054	0.492	6.67E-10
NOC3L	2.30E-13	0.389400321	0.108	0.22	6.90E-10
GGPS1	2.38E-13	0.446323951	0.081	0.136	7.13E-10
GLB1	2.62E-13	0.580719574	0.095	0.475	7.87E-10
RWDD4	2.72E-13	0.456828173	0.081	0.288	8.15E-10
SSRP1	2.91E-13	0.307031536	0.135	0.475	8.73E-10
CCDC167	2.91E-13	0.344535506	0.108	0.203	8.74E-10
EBAG9	3.00E-13	0.255586662	0.135	0.525	9.01E-10
NFAT5	3.01E-13	0.252293681	0.135	0.136	9.03E-10
PUM1	3.22E-13	0.352985897	0.135	0.169	9.66E-10
NELFE	3.55E-13	0.528679414	0.135	0.712	1.07E-09
SMIM4	3.68E-13	0.334943523	0.135	0.814	1.10E-09
ILKAP	3.92E-13	0.346016276	0.108	0.644	1.18E-09
NCOA4	3.93E-13	0.485207295	0.122	0.169	1.18E-09
CEBPB	3.93E-13	0.452797801	0.081	0.153	1.18E-09
LYPLAL1	3.94E-13	0.54589116	0.135	0.102	1.18E-09
ATIC	3.94E-13	0.452029572	0.135	0.119	1.18E-09
ZNF146	4.07E-13	0.376133119	0.068	0.102	1.22E-09
SH2D3C	4.20E-13	0.57848093	0.081	0.356	1.26E-09
EBF1	4.21E-13	0.280276614	0.135	0.458	1.26E-09
TAF3	4.33E-13	0.400845731	0.122	0.254	1.30E-09
IL27RA	4.34E-13	0.625556826	0.135	0.492	1.30E-09
PSME3	4.50E-13	0.526550479	0.135	0.169	1.35E-09
MKLN1	4.50E-13	0.386251985	0.108	0.39	1.35E-09
GTF2F2	4.50E-13	0.379534303	0.135	0.373	1.35E-09
ABCB7	4.63E-13	0.470862026	0.122	0.136	1.39E-09
SVBP	4.65E-13	0.566693371	0.095	0.254	1.39E-09
ERI3	4.79E-13	0.491062554	0.108	0.424	1.44E-09
JKAMP	4.80E-13	0.588972446	0.135	0.373	1.44E-09
C22orf39	4.95E-13	0.438343765	0.122	0.271	1.48E-09
UTP6	5.12E-13	0.579136087	0.135	0.424	1.53E-09
TCEAL4	5.13E-13	0.680385723	0.135	0.627	1.54E-09
FAM111A	5.13E-13	0.674413325	0.135	0.373	1.54E-09
LRRFIP2	5.30E-13	0.950330364	0.095	0.169	1.59E-09
WDR45	5.31E-13	0.840173299	0.135	0.153	1.59E-09
TUBGCP2	5.31E-13	0.472312503	0.122	0.22	1.59E-09
DNPEP	5.44E-13	0.511982898	0.135	0.458	1.63E-09
MPC1	5.48E-13	0.952161115	0.135	0.119	1.64E-09
CMC1	5.50E-13	0.402349577	0.135	0.186	1.65E-09
TDG	5.68E-13	0.751453975	0.108	0.237	1.70E-09
E2F4	5.68E-13	0.486253463	0.068	0.475	1.70E-09
VPS26A	5.86E-13	0.398315596	0.108	0.542	1.76E-09
MAP2K3	5.88E-13	0.272583916	0.081	0.119	1.76E-09
NARF	6.07E-13	0.40321413	0.122	0.22	1.82E-09
FBXO28	6.25E-13	0.832041015	0.135	0.237	1.87E-09
NFKBIE	6.27E-13	0.309701138	0.095	0.136	1.88E-09
MAGEF1	6.47E-13	0.616566491	0.108	0.356	1.94E-09
MOAP1	6.47E-13	0.451847062	0.122	0.339	1.94E-09
MAP4	6.49E-13	0.344164161	0.135	0.085	1.95E-09
COA5	6.68E-13	0.33240017	0.122	0.254	2.00E-09
C12orf66	6.69E-13	0.653401412	0.108	0.559	2.01E-09
SFT2D2	6.71E-13	0.515743336	0.122	0.085	2.01E-09
MFNG	6.94E-13	-0.499022923	0.149	0.441	2.08E-09
MS4A7	7.40E-13	0.468501369	0.068	0.237	2.22E-09
CDK4	7.66E-13	0.394825243	0.122	0.237	2.30E-09
RIF1	8.45E-13	0.30196447	0.068	0.458	2.54E-09
RGS19	8.75E-13	-0.479259477	0.135	0.203	2.62E-09
GPCPD1	8.75E-13	0.507949584	0.135	0.085	2.62E-09
TCTN1	8.97E-13	0.849804621	0.122	0.441	2.69E-09
SETD5	9.02E-13	0.532095333	0.108	0.288	2.71E-09
MED17	9.02E-13	0.503655224	0.108	0.492	2.71E-09
RNF14	9.32E-13	0.301109697	0.081	0.254	2.80E-09
DTD1	9.34E-13	0.363160659	0.054	0.119	2.80E-09
RAB5B	9.62E-13	0.732273497	0.095	0.153	2.89E-09
TMEM41A	9.65E-13	0.382847162	0.054	0.203	2.89E-09
SPG7	9.90E-13	0.711110162	0.122	0.339	2.97E-09
NABP1	1.17E-12	0.501974451	0.108	0.254	3.51E-09
CDK12	1.18E-12	0.489757248	0.135	0.356	3.53E-09
DCAF11	1.29E-12	0.667481869	0.108	0.153	3.87E-09
FAM210A	1.48E-12	0.678195988	0.108	0.254	4.43E-09
P4HA1	1.53E-12	0.865129612	0.135	0.136	4.58E-09
CEBPG	1.58E-12	0.516558308	0.135	0.644	4.74E-09
UBAP2L	1.68E-12	0.298897797	0.068	0.203	5.05E-09
SEMA4B	1.73E-12	0.542215136	0.108	0.186	5.19E-09
DNAAF2	1.74E-12	0.293912458	0.149	0.288	5.22E-09
NFATC1	1.74E-12	0.437864553	0.149	0.119	5.22E-09
KLHL5	1.86E-12	0.271206396	0.054	0.356	5.57E-09
ITFG1	1.86E-12	0.555423693	0.122	0.39	5.57E-09
CARD8	1.86E-12	0.30819948	0.149	0.525	5.57E-09
RP9	1.92E-12	0.524457366	0.108	0.475	5.75E-09
SFSWAP	1.98E-12	0.592194281	0.108	0.169	5.93E-09
CORO1B	1.98E-12	-0.409828574	0.122	0.051	5.95E-09
SPTAN1	2.12E-12	0.632057971	0.122	0.034	6.35E-09
ING5	2.18E-12	0.570033821	0.095	0.169	6.53E-09
TM2D1	2.19E-12	0.549341674	0.122	0.169	6.56E-09
STT3A	2.25E-12	0.440264199	0.081	0.559	6.76E-09
CXorf38	2.32E-12	0.298885857	0.108	0.322	6.97E-09
EBP	2.33E-12	0.326130895	0.149	0.61	6.98E-09
LETMD1	2.40E-12	0.418540852	0.108	0.153	7.19E-09
ITM2C	2.41E-12	0.606967743	0.122	0.136	7.22E-09
MPHOSPH10	2.47E-12	0.375689609	0.108	0.305	7.42E-09
RIT1	2.57E-12	0.801931003	0.081	0.169	7.70E-09
TGS1	2.57E-12	0.27624178	0.149	0.661	7.70E-09
KLHL28	2.57E-12	0.529680064	0.149	0.305	7.70E-09
HARS	2.57E-12	0.762651077	0.108	0.186	7.71E-09
MZT1	2.65E-12	0.516290343	0.149	0.424	7.96E-09
SAMD8	2.65E-12	0.573894426	0.149	0.339	7.96E-09
NUDT2	2.91E-12	0.57174863	0.149	0.39	8.74E-09
WDFY2	2.92E-12	0.458537462	0.149	0.644	8.76E-09
DNAJC9	3.01E-12	0.551510944	0.108	0.102	9.03E-09
DDRGK1	3.02E-12	0.462411981	0.149	0.373	9.05E-09
TMEM38B	3.02E-12	0.470858376	0.108	0.051	9.06E-09
ZNF107	3.02E-12	0.622333326	0.149	0.254	9.06E-09
NPEPPS	3.02E-12	0.355783828	0.149	0.186	9.06E-09
ZNF267	3.09E-12	0.586666528	0.149	0.61	9.28E-09
UIMC1	3.11E-12	0.724443841	0.149	0.288	9.33E-09
OCEL1	3.21E-12	0.665123462	0.095	0.458	9.63E-09
ERCC1	3.22E-12	0.476523426	0.149	0.237	9.66E-09
TMEM41B	3.30E-12	0.662380773	0.135	0.39	9.90E-09
AUTS2	3.42E-12	0.62472129	0.135	0.356	1.03E-08
SLC2A11	3.43E-12	0.586002825	0.081	0.288	1.03E-08
ST6GALNAC4	3.52E-12	0.73122427	0.149	0.542	1.06E-08
RNF4	3.54E-12	0.738681989	0.122	0.254	1.06E-08
NT5E	3.55E-12	0.766805326	0.149	0.136	1.06E-08
SLC30A9	3.73E-12	0.915870843	0.149	0.661	1.12E-08
DLD	3.76E-12	0.95190831	0.149	0.508	1.13E-08
VEZF1	3.77E-12	0.792292615	0.135	0.22	1.13E-08
FUBP1	3.78E-12	0.500387031	0.149	0.169	1.13E-08
CITED2	3.78E-12	0.718751482	0.149	0.22	1.13E-08
THAP2	3.78E-12	0.639228472	0.122	0.119	1.13E-08
IL10RA	3.78E-12	0.555649911	0.149	0.322	1.13E-08
EPSTI1	3.78E-12	0.939368197	0.149	0.203	1.13E-08
RAB21	3.86E-12	0.866403943	0.135	0.746	1.16E-08
SYNRG	3.90E-12	0.727970767	0.135	0.186	1.17E-08
AP2B1	3.90E-12	0.534000659	0.122	0.22	1.17E-08
FAM120AOS	4.03E-12	0.641794363	0.135	0.136	1.21E-08
PHF20L1	4.15E-12	0.562903697	0.095	0.305	1.25E-08
ABCE1	4.15E-12	0.616345198	0.122	0.271	1.25E-08
DENND2D	4.16E-12	-0.298649795	0.041	0.203	1.25E-08
MED19	4.16E-12	0.761761308	0.149	0.288	1.25E-08
USP34	4.58E-12	0.318618607	0.149	0.136	1.37E-08
LYRM7	4.72E-12	0.534335285	0.122	0.288	1.42E-08
BANP	5.04E-12	0.733853952	0.135	0.339	1.51E-08
TMED8	5.04E-12	0.433804475	0.068	0.322	1.51E-08
POLR2M	5.36E-12	1.040967898	0.149	0.119	1.61E-08
KIDINS220	5.72E-12	0.495781914	0.068	0.424	1.72E-08
CBX5	5.73E-12	0.252914668	0.122	0.22	1.72E-08
HMBOX1	5.88E-12	0.301539915	0.122	0.288	1.76E-08
SRPK1	5.90E-12	0.938167477	0.135	0.288	1.77E-08
SH3GLB1	5.91E-12	0.303265743	0.149	0.068	1.77E-08
IFITM3	6.09E-12	0.612321131	0.081	0.186	1.83E-08
HPCAL1	6.10E-12	0.400326049	0.135	0.441	1.83E-08
CLECL1	6.30E-12	-0.699630155	0.027	0.102	1.89E-08
SNN	6.67E-12	0.865324406	0.135	0.203	2.00E-08
LST1	6.69E-12	0.423341504	0.108	0.169	2.01E-08
FAM172A	6.71E-12	0.430009232	0.122	0.136	2.01E-08
SH3BP1	7.15E-12	0.288987489	0.054	0.169	2.14E-08
GRK6	7.38E-12	-0.577810679	0	0.119	2.22E-08
FAM76A	7.61E-12	0.62776107	0.095	0.136	2.28E-08
DYNLL2	7.61E-12	0.514379121	0.068	0.322	2.28E-08
SIPA1L3	8.63E-12	0.801687901	0.081	0.39	2.59E-08
PCDH9	9.09E-12	0.476201877	0.149	0.542	2.73E-08
GRSF1	9.49E-12	0.515626318	0.149	0.254	2.85E-08
LACTB	9.49E-12	0.735961227	0.068	0.186	2.85E-08
GRWD1	9.50E-12	0.586311737	0.122	0.169	2.85E-08
VPS36	9.51E-12	0.326163054	0.162	0.288	2.85E-08
KRAS	9.51E-12	0.337537815	0.162	0.237	2.85E-08
RB1CC1	9.81E-12	0.315003112	0.149	0.203	2.94E-08
KIF20B	1.01E-11	0.408132926	0.135	0.576	3.04E-08
CD2BP2	1.01E-11	0.436398662	0.162	0.186	3.04E-08
MRPL50	1.01E-11	0.740078486	0.135	0.102	3.04E-08
TOR1AIP1	1.04E-11	0.676146766	0.135	0.169	3.12E-08
BAZ1B	1.11E-11	0.844079625	0.122	0.237	3.32E-08
SUMF2	1.11E-11	0.811401872	0.149	0.339	3.33E-08
ANKRD49	1.15E-11	0.736548673	0.149	0.288	3.44E-08
IGHG3	1.21E-11	0.898779959	0.135	0.508	3.63E-08
TRIM33	1.30E-11	0.274652284	0.041	0.186	3.90E-08
MRPS31	1.34E-11	0.630115607	0.122	0.407	4.01E-08
C19orf25	1.34E-11	0.385739935	0.122	0.254	4.01E-08
SIRT7	1.34E-11	0.466478161	0.095	0.22	4.01E-08
PHTF2	1.34E-11	0.442849724	0.162	0.102	4.03E-08
MSH3	1.43E-11	0.393489914	0.068	0.441	4.28E-08
CWC25	1.43E-11	0.537866961	0.108	0.203	4.28E-08
SERTAD2	1.47E-11	0.621057686	0.162	0.085	4.42E-08
ACAT2	1.51E-11	0.754762105	0.122	0.39	4.53E-08
CYB5R4	1.52E-11	0.462489255	0.162	0.305	4.56E-08
SYNE2	1.56E-11	0.72387332	0.108	0.237	4.69E-08
DNM2	1.57E-11	0.470679983	0.068	0.322	4.70E-08
CHERP	1.66E-11	0.572446589	0.108	0.322	4.99E-08
USP48	1.67E-11	0.578152596	0.122	0.169	5.01E-08
GPI	1.67E-11	0.580070121	0.162	0.271	5.01E-08
PPIP5K2	1.71E-11	0.685910026	0.135	0.102	5.13E-08
TAF4B	1.72E-11	0.390985106	0.108	0.339	5.16E-08
MCPH1	1.72E-11	0.949846116	0.149	0.051	5.16E-08
HSD17B12	1.77E-11	0.386202983	0.108	0.288	5.31E-08
DPH3	1.78E-11	0.69165333	0.162	0.186	5.33E-08
BORCS5	1.83E-11	0.593185481	0.162	0.254	5.50E-08
GINM1	1.83E-11	0.391998329	0.135	0.085	5.50E-08
PYCR2	1.88E-11	0.456963627	0.162	0.729	5.64E-08
UFL1	1.89E-11	0.614921711	0.162	0.831	5.67E-08
SS18	1.89E-11	0.691497883	0.162	0.339	5.67E-08
ARL16	1.93E-11	0.713157811	0.162	0.814	5.78E-08
SNX20	1.95E-11	0.475281594	0.068	0.153	5.85E-08
TMEM248	1.95E-11	0.805688757	0.162	0.559	5.85E-08
ERO1B	2.01E-11	0.755745095	0.162	0.186	6.03E-08
DCUN1D5	2.01E-11	0.847090519	0.162	0.22	6.04E-08
MAPK1	2.07E-11	0.895664423	0.122	0.305	6.20E-08
CAMK2D	2.11E-11	0.305639633	0.149	0.356	6.34E-08
NLRP1	2.12E-11	0.886100397	0.149	0.356	6.36E-08
NDE1	2.13E-11	0.730025633	0.162	0.475	6.38E-08
MRPL39	2.13E-11	0.414602243	0.162	0.237	6.38E-08
NUFIP2	2.14E-11	0.819069634	0.162	0.407	6.41E-08
NFKB1	2.20E-11	0.942013653	0.162	0.542	6.60E-08
TXNDC11	2.28E-11	0.427380869	0.054	0.339	6.83E-08
SSR1	2.28E-11	0.393842401	0.149	0.322	6.83E-08
SMARCC1	2.28E-11	0.522996675	0.122	0.085	6.83E-08
TFDP2	2.34E-11	0.696802862	0.122	0.254	7.02E-08
INSIG2	2.38E-11	1.120898776	0.162	0.407	7.15E-08
SEC22B	2.38E-11	1.115171894	0.162	0.356	7.15E-08
ITGB3BP	2.39E-11	0.78101615	0.162	0.492	7.18E-08
KIAA0040	2.41E-11	0.497366907	0.162	0.695	7.22E-08
CA2	2.41E-11	1.093282575	0.162	0.644	7.24E-08
NEDD9	2.42E-11	1.08054181	0.162	0.203	7.25E-08
INO80E	2.42E-11	0.688722817	0.162	0.356	7.27E-08
REV3L	2.42E-11	0.342212338	0.162	0.102	7.27E-08
HTATIP2	2.47E-11	0.714730938	0.149	0.305	7.40E-08
DIP2B	2.50E-11	0.664560918	0.162	0.271	7.49E-08
TRUB1	2.50E-11	0.398804844	0.041	0.61	7.50E-08
TMEM263	2.56E-11	0.927720555	0.149	0.492	7.68E-08
XAF1	2.57E-11	0.983679789	0.162	0.508	7.70E-08
BCL7A	2.63E-11	0.450956619	0.149	0.61	7.90E-08
DNTTIP1	2.66E-11	0.884917201	0.135	0.051	7.97E-08
FGD2	2.74E-11	0.74510089	0.162	0.254	8.22E-08
ZBTB43	2.74E-11	0.447139541	0.041	0.102	8.22E-08
RASAL3	2.83E-11	0.569157113	0.149	0.169	8.48E-08
LILRB1	2.91E-11	0.418293368	0.068	0.271	8.74E-08
BRD4	2.92E-11	0.485347328	0.149	0.203	8.75E-08
TYW3	3.09E-11	0.504196304	0.108	0.458	9.28E-08
EFR3A	3.39E-11	0.69304773	0.162	0.22	1.02E-07
SETDB2	3.40E-11	0.343164265	0.068	0.492	1.02E-07
RRAGA	3.40E-11	0.443278114	0.162	0.593	1.02E-07
IGHG1	3.51E-11	0.33000391	0.054	0.153	1.05E-07
COPS3	3.62E-11	0.330545433	0.176	0.085	1.08E-07
GOLT1B	3.96E-11	0.296556872	0.176	0.102	1.19E-07
APOL3	4.05E-11	0.719731259	0.135	0.322	1.21E-07
INTS10	4.20E-11	0.802244466	0.162	0.525	1.26E-07
GNL2	4.33E-11	0.430276896	0.108	0.169	1.30E-07
SLC2A1	4.46E-11	0.565118243	0.135	0.627	1.34E-07
LYPLA2	4.47E-11	0.554222724	0.081	0.136	1.34E-07
ARRDC1	4.56E-11	0.914903065	0.149	0.288	1.37E-07
STARD3NL	4.60E-11	0.684771315	0.149	0.22	1.38E-07
DUSP6	4.90E-11	0.333566246	0.081	0.441	1.47E-07
STAT1	4.90E-11	0.442025124	0.095	0.356	1.47E-07
TMX1	4.90E-11	0.491462108	0.162	0.39	1.47E-07
ABT1	4.91E-11	0.251206045	0.135	0.136	1.47E-07
KMT2A	4.91E-11	0.575242691	0.135	0.068	1.47E-07
EIF6	4.91E-11	0.379345202	0.135	0.085	1.47E-07
SECISBP2	5.06E-11	0.642146692	0.162	0.068	1.52E-07
TUBA1C	5.21E-11	0.68056286	0.149	0.136	1.56E-07
TCERG1	5.37E-11	0.577959364	0.149	0.102	1.61E-07
MACF1	5.71E-11	0.410818279	0.176	0.305	1.71E-07
MYDGF	5.89E-11	0.533948728	0.149	0.424	1.77E-07
HIBCH	5.97E-11	0.650991643	0.162	0.237	1.79E-07
GGA1	6.05E-11	0.286560319	0.108	0.288	1.81E-07
SP3	6.64E-11	0.290050667	0.176	0.424	1.99E-07
TNFRSF17	6.85E-11	-0.303073044	0.027	0.102	2.05E-07
TIA1	7.06E-11	0.507812447	0.162	0.373	2.12E-07
CNOT6L	7.06E-11	0.304092796	0.162	0.508	2.12E-07
PCIF1	7.06E-11	0.33242424	0.176	0.102	2.12E-07
RBL2	7.06E-11	0.489075648	0.176	0.136	2.12E-07
CTNNB1	7.27E-11	0.604226917	0.135	0.068	2.18E-07
FPGS	7.46E-11	0.827748764	0.122	0.085	2.24E-07
NOB1	7.49E-11	0.283449469	0.135	0.136	2.25E-07
LYRM1	7.63E-11	0.622020266	0.149	0.288	2.29E-07
STX4	7.96E-11	0.472049148	0.135	0.102	2.39E-07
PRKAA1	8.44E-11	0.581578199	0.095	0.169	2.53E-07
SLC4A7	8.45E-11	0.469708279	0.068	0.169	2.54E-07
TRIAP1	8.46E-11	0.771376416	0.176	0.186	2.54E-07
CARHSP1	8.46E-11	0.326464192	0.081	0.102	2.54E-07
SCAF4	8.66E-11	0.84600094	0.149	0.271	2.60E-07
SUCLG1	9.24E-11	0.379347408	0.081	0.237	2.77E-07
RBM42	9.24E-11	0.62177621	0.176	0.441	2.77E-07
FAM214A	9.53E-11	0.71455274	0.176	0.186	2.86E-07
C19orf48	9.80E-11	0.619029114	0.095	0.203	2.94E-07
NRDC	1.01E-10	0.447764836	0.149	0.356	3.04E-07
PPP2R5C	1.01E-10	-0.266790349	0.162	0.136	3.04E-07
ASCC1	1.04E-10	0.603822387	0.176	0.576	3.12E-07
SRA1	1.07E-10	0.791998448	0.176	0.136	3.22E-07
ARHGAP9	1.14E-10	0.558198098	0.176	0.356	3.41E-07
UTP18	1.14E-10	0.769153167	0.176	0.136	3.42E-07
TSG101	1.17E-10	0.408488533	0.162	0.119	3.52E-07
PIK3C3	1.17E-10	0.264466606	0.068	0.458	3.52E-07
CASP3	1.21E-10	0.807031114	0.176	0.763	3.62E-07
CNR2	1.21E-10	0.77354013	0.108	0.068	3.62E-07
P2RY14	1.27E-10	0.861436478	0.176	0.39	3.81E-07
GOLGA8B	1.28E-10	0.910773917	0.176	0.441	3.84E-07
SHARPIN	1.28E-10	0.341634445	0.081	0.102	3.85E-07
CD46	1.29E-10	0.577897799	0.162	0.254	3.86E-07
C15orf40	1.41E-10	1.024748726	0.176	0.305	4.22E-07
ZNF800	1.41E-10	1.045230701	0.176	0.169	4.22E-07
ZNF667-AS1	1.42E-10	0.81526868	0.176	0.712	4.26E-07
RHOQ	1.44E-10	1.261759494	0.176	0.627	4.31E-07
TRIM26	1.44E-10	1.276531591	0.176	0.136	4.32E-07
FABP5	1.45E-10	0.918491716	0.176	0.254	4.34E-07
TNKS	1.45E-10	0.251633495	0.054	0.407	4.34E-07
UNC13D	1.58E-10	0.397805808	0.054	0.424	4.75E-07
PRPF18	1.72E-10	0.659003141	0.162	0.661	5.17E-07
USP3	1.78E-10	0.395996653	0.176	0.271	5.35E-07
MORC3	1.78E-10	0.329511478	0.176	0.119	5.35E-07
VPS51	1.78E-10	0.301678926	0.176	0.559	5.35E-07
SYNE1	1.83E-10	0.42740826	0.122	0.203	5.49E-07
ZNF639	1.83E-10	0.347615312	0.068	0.356	5.50E-07
TMC8	1.84E-10	0.359399844	0.176	0.271	5.51E-07
CCNK	1.84E-10	0.582679358	0.176	0.051	5.51E-07
CPEB4	1.89E-10	0.749912899	0.095	0.407	5.66E-07
ZEB2	1.89E-10	0.382609844	0.176	0.254	5.67E-07
TMEM208	1.89E-10	0.381165313	0.176	0.424	5.67E-07
DENND1C	2.00E-10	0.365162948	0.095	0.407	6.01E-07
EIF2B5	2.06E-10	0.444529011	0.095	0.119	6.19E-07
UBL7	2.06E-10	0.383567516	0.095	0.136	6.19E-07
ARL8B	2.07E-10	0.883020155	0.162	0.051	6.20E-07
HERC2	2.11E-10	0.913427809	0.162	0.203	6.34E-07
CCDC47	2.19E-10	0.292028503	0.189	0.322	6.57E-07
PATL2	2.25E-10	0.364359034	0.108	0.424	6.76E-07
PSMD1	2.25E-10	0.437541584	0.068	0.119	6.76E-07
EHMT2	2.32E-10	0.302848316	0.068	0.254	6.96E-07
MRPS5	2.39E-10	0.531195586	0.081	0.119	7.17E-07
GPR65	2.39E-10	-0.370428151	0.189	0.136	7.18E-07
RNF11	2.60E-10	0.640815681	0.122	0.136	7.81E-07
TGFB1	2.61E-10	-0.319116796	0.149	0.203	7.84E-07
WDR61	2.69E-10	0.656537604	0.081	0.153	8.06E-07
ZNF430	2.85E-10	0.442255986	0.189	0.186	8.56E-07
MED31	2.94E-10	0.267224134	0.189	0.119	8.81E-07
HBS1L	3.03E-10	0.432227819	0.189	0.169	9.08E-07
SESN3	3.11E-10	0.508058184	0.189	0.186	9.34E-07
CLTC	3.21E-10	0.831483279	0.149	0.203	9.62E-07
HM13	3.30E-10	0.517346471	0.135	0.22	9.90E-07
LRRC59	3.30E-10	1.047131055	0.162	0.034	9.91E-07
TES	3.40E-10	0.466348838	0.189	0.424	1.02E-06
GNL1	3.50E-10	0.484026475	0.189	0.085	1.05E-06
HOPX	3.60E-10	0.481885788	0.135	0.068	1.08E-06
CCDC90B	3.67E-10	0.630354808	0.162	0.475	1.10E-06
SLC25A38	3.71E-10	0.453998965	0.135	0.119	1.11E-06
RAB3GAP1	3.71E-10	0.526755141	0.176	0.186	1.11E-06
DESI2	3.80E-10	0.826066828	0.162	0.254	1.14E-06
TMEM87A	4.02E-10	0.560216892	0.135	0.203	1.21E-06
ZFR	4.05E-10	0.364539943	0.162	0.068	1.21E-06
NOLC1	4.17E-10	0.332670515	0.189	0.356	1.25E-06
PRMT2	4.17E-10	0.361407614	0.149	0.051	1.25E-06
CD2AP	4.40E-10	0.958885124	0.162	0.373	1.32E-06
WNK1	4.41E-10	0.386774865	0.135	0.119	1.32E-06
SLC25A36	4.41E-10	0.457048881	0.189	0.322	1.32E-06
LRPPRC	4.54E-10	0.644995194	0.189	0.695	1.36E-06
PPP3CA	4.65E-10	0.652094714	0.135	0.153	1.39E-06
ITFG2	4.81E-10	0.719137958	0.189	0.22	1.44E-06
PNKP	4.95E-10	0.489970731	0.189	0.644	1.48E-06
APP	4.96E-10	0.383514922	0.162	0.186	1.49E-06
IRAK4	5.09E-10	0.29124078	0.095	0.119	1.53E-06
BEX2	5.10E-10	0.681569556	0.176	0.119	1.53E-06
ZNF680	5.25E-10	0.287616431	0.041	0.559	1.57E-06
FAM122A	5.39E-10	0.646486049	0.108	0.441	1.62E-06
P2RY8	5.40E-10	0.319654536	0.189	0.203	1.62E-06
LENG8	5.40E-10	0.288858735	0.149	0.186	1.62E-06
VDAC1	5.56E-10	0.401644731	0.176	0.051	1.67E-06
IFNAR2	5.72E-10	0.49782159	0.068	0.203	1.72E-06
EPS15	5.72E-10	0.552372088	0.189	0.068	1.72E-06
HIP1R	5.87E-10	0.740224558	0.189	0.305	1.76E-06
DBP	5.89E-10	-0.757582647	0.014	0.153	1.77E-06
LGMN	6.00E-10	0.973702539	0.176	0.288	1.80E-06
HERC1	6.06E-10	0.635881767	0.189	0.254	1.82E-06
PHYKPL	6.24E-10	0.845924997	0.189	0.22	1.87E-06
POLM	6.42E-10	0.30833148	0.095	0.169	1.93E-06
A1BG	6.61E-10	0.449963585	0.135	0.051	1.98E-06
MED7	6.76E-10	0.401674741	0.122	0.322	2.03E-06
ERLEC1	6.76E-10	0.898766045	0.176	0.288	2.03E-06
TIPRL	6.78E-10	0.903065373	0.162	0.153	2.03E-06
SPSB3	7.00E-10	0.385661461	0.189	0.373	2.10E-06
CCNT2	7.19E-10	0.44273989	0.149	0.339	2.16E-06
TMEM70	7.20E-10	0.469503138	0.176	0.119	2.16E-06
VOPP1	7.20E-10	-0.321341245	0.081	0.102	2.16E-06
C12orf42	7.80E-10	0.909431448	0.162	0.186	2.34E-06
ICOSLG	7.84E-10	-0.258062542	0.041	0.271	2.35E-06
SLC44A2	7.84E-10	-0.361596903	0.203	0.525	2.35E-06
MLLT6	8.05E-10	0.447886538	0.095	0.169	2.41E-06
STAG1	8.79E-10	0.62809743	0.108	0.102	2.64E-06
ZDHHC12	9.57E-10	0.543120446	0.068	0.186	2.87E-06
RASGRP3	9.58E-10	0.279504387	0.203	0.458	2.87E-06
SNRPA	9.58E-10	0.424586842	0.189	0.288	2.87E-06
TTC17	9.58E-10	0.294207301	0.176	0.153	2.87E-06
SAP30BP	9.58E-10	0.346173854	0.149	0.136	2.87E-06
CDC73	9.85E-10	0.25530983	0.203	0.695	2.96E-06
CFLAR	9.85E-10	-0.423585379	0.149	0.136	2.96E-06
TRPM7	1.10E-09	0.882453173	0.135	0.102	3.30E-06
ACSM3	1.12E-09	1.080373008	0.189	0.576	3.36E-06
PAX5	1.14E-09	0.362520167	0.203	0.508	3.41E-06
LLPH	1.14E-09	0.395657908	0.203	0.153	3.41E-06
SEC13	1.17E-09	0.656729734	0.189	0.034	3.50E-06
AASDH	1.20E-09	0.302597132	0.041	0.119	3.60E-06
MAP2K7	1.20E-09	-0.325857635	0.027	0.322	3.60E-06
RIC1	1.23E-09	0.525377221	0.108	0.271	3.69E-06
ELMSAN1	1.23E-09	0.291826029	0.122	0.203	3.70E-06
PARP8	1.31E-09	0.279707957	0.203	0.237	3.92E-06
B4GALT1	1.34E-09	0.260580047	0.203	0.458	4.03E-06
PRKRIP1	1.42E-09	0.601364775	0.108	0.271	4.25E-06
EHD1	1.42E-09	0.318928507	0.203	0.407	4.27E-06
RSRC1	1.46E-09	0.592329641	0.203	0.542	4.38E-06
GSAP	1.46E-09	0.619137668	0.203	0.593	4.39E-06
ZNF148	1.55E-09	0.526659766	0.203	0.169	4.64E-06
PTK2B	1.59E-09	0.529973787	0.203	0.22	4.77E-06
FAM126A	1.68E-09	1.222251025	0.189	0.22	5.04E-06
HEXIM1	1.78E-09	0.629545518	0.135	0.085	5.33E-06
FIP1L1	1.78E-09	0.271579929	0.135	0.186	5.34E-06
PSAP	1.78E-09	-0.342070401	0.216	0.203	5.34E-06
ZNF830	1.82E-09	1.064189422	0.189	0.254	5.47E-06
RNF44	1.87E-09	0.97953248	0.162	0.356	5.62E-06
TMEM242	1.88E-09	0.671957256	0.108	0.119	5.64E-06
TMBIM1	1.88E-09	0.277241933	0.176	0.169	5.65E-06
COPS8	1.94E-09	0.537300524	0.203	0.102	5.81E-06
LNPEP	1.94E-09	0.520236114	0.203	0.712	5.81E-06
PGLS	1.99E-09	0.420871752	0.203	0.237	5.97E-06
VMA21	2.16E-09	0.606984972	0.135	0.153	6.48E-06
PLIN2	2.16E-09	0.359650873	0.203	0.458	6.49E-06
SLBP	2.16E-09	0.405788812	0.203	0.186	6.49E-06
ING3	2.16E-09	0.585386008	0.203	0.746	6.49E-06
DNPH1	2.22E-09	0.514188523	0.203	0.424	6.67E-06
ZCRB1	2.22E-09	0.297575103	0.162	0.186	6.67E-06
RNF125	2.29E-09	0.258062945	0.081	0.153	6.86E-06
USP10	2.29E-09	0.762149132	0.203	0.068	6.86E-06
CASP8AP2	2.41E-09	0.460497759	0.108	0.203	7.24E-06
NEU1	2.42E-09	0.489557057	0.203	0.305	7.25E-06
ARL5A	2.42E-09	0.526343457	0.189	0.186	7.25E-06
LAIR1	2.48E-09	0.562907809	0.149	0.22	7.45E-06
CMC2	2.55E-09	0.785645696	0.203	0.322	7.66E-06
SMARCA2	2.56E-09	0.728003975	0.203	0.153	7.67E-06
SIPA1L1	2.56E-09	0.723087709	0.203	0.339	7.67E-06
IFT43	2.63E-09	0.472027924	0.041	0.136	7.88E-06
ATP6V0E2	2.70E-09	0.382144568	0.054	0.525	8.10E-06
ISG20L2	2.70E-09	0.967828291	0.189	0.153	8.10E-06
NUDCD3	2.77E-09	0.998423683	0.149	0.288	8.32E-06
JAK3	2.93E-09	0.736557238	0.095	0.237	8.78E-06
BPTF	3.02E-09	0.267186168	0.216	0.271	9.05E-06
BRMS1	3.08E-09	0.631102057	0.122	0.203	9.25E-06
KMT2C	3.10E-09	0.718910264	0.203	0.288	9.30E-06
WDFY4	3.27E-09	0.89554405	0.203	0.169	9.82E-06
POLR2A	3.28E-09	0.886193716	0.203	0.542	9.83E-06
CLIC4	3.28E-09	0.291977463	0.203	0.119	9.83E-06
MAD2L2	3.46E-09	0.621407554	0.081	0.339	1.04E-05
POLE4	3.75E-09	0.477214276	0.189	0.525	1.13E-05
TBC1D1	3.84E-09	1.007348413	0.203	0.627	1.15E-05
CBLL1	3.96E-09	0.557174351	0.135	0.305	1.19E-05
TMPO	4.20E-09	0.304436331	0.203	0.22	1.26E-05
S100A11	4.20E-09	-0.36209395	0.122	0.169	1.26E-05
CDKN2D	4.20E-09	0.500676163	0.149	0.119	1.26E-05
SMU1	4.20E-09	0.421534729	0.176	0.085	1.26E-05
RBMX2	4.36E-09	0.478638879	0.176	0.39	1.31E-05
MRPS16	4.43E-09	0.656409963	0.189	0.492	1.33E-05
APH1B	4.54E-09	0.777263657	0.095	0.186	1.36E-05
USP1	4.68E-09	0.833437001	0.162	0.203	1.40E-05
MED21	4.81E-09	0.392895277	0.216	0.322	1.44E-05
LTV1	5.04E-09	0.650223706	0.135	0.322	1.51E-05
NECAP1	5.36E-09	0.618058624	0.149	0.186	1.61E-05
H2AFJ	5.50E-09	0.729524167	0.189	0.288	1.65E-05
GNA13	5.51E-09	0.4198235	0.216	0.492	1.65E-05
TWF1	5.81E-09	0.667209797	0.108	0.085	1.74E-05
SHOC2	6.14E-09	0.279174324	0.216	0.102	1.84E-05
ACADVL	6.48E-09	0.437711112	0.162	0.153	1.94E-05
ZNF326	6.65E-09	0.683903314	0.176	0.322	1.99E-05
LYRM2	6.66E-09	0.39676202	0.189	0.153	2.00E-05
RABEP1	6.84E-09	0.67256555	0.176	0.203	2.05E-05
ATG101	6.84E-09	0.578463591	0.216	0.169	2.05E-05
DHX9	7.02E-09	0.917646778	0.149	0.068	2.11E-05
MCTP2	7.02E-09	0.81935506	0.176	0.102	2.11E-05
AKAP17A	7.03E-09	0.390627158	0.081	0.153	2.11E-05
KANSL1	7.41E-09	0.338985815	0.095	0.22	2.22E-05
RELB	7.42E-09	0.51927152	0.216	0.136	2.22E-05
DUSP11	7.42E-09	0.442914123	0.203	0.237	2.23E-05
TMEM126B	7.42E-09	-0.749431086	0	0.119	2.23E-05
LARS	7.83E-09	0.415144109	0.176	0.237	2.35E-05
S100A10	7.83E-09	-0.459736473	0.23	0.136	2.35E-05
GMCL1	8.03E-09	0.274271593	0.081	0.169	2.41E-05
ALOX5	8.71E-09	0.51526785	0.189	0.254	2.61E-05
BET1	8.95E-09	0.614548621	0.216	0.661	2.69E-05
GTF2F1	8.95E-09	0.403970916	0.216	0.085	2.69E-05
THUMPD1	9.19E-09	0.796758391	0.203	0.136	2.76E-05
CDKN2AIP	9.19E-09	0.263190492	0.216	0.441	2.76E-05
RBM7	9.43E-09	0.653787158	0.216	0.373	2.83E-05
SYAP1	9.44E-09	0.701523268	0.189	0.051	2.83E-05
BAZ2A	9.44E-09	0.376255524	0.216	0.169	2.83E-05
TOR3A	9.70E-09	0.367688479	0.216	0.458	2.91E-05
KLHL7	9.96E-09	0.302390597	0.068	0.119	2.99E-05
FAM3C	9.96E-09	-0.545541648	0.243	0.356	2.99E-05
SMS	1.05E-08	0.560265618	0.203	0.051	3.15E-05
EIF5B	1.05E-08	0.414492595	0.135	0.169	3.15E-05
CCDC28A	1.08E-08	0.59648135	0.149	0.102	3.23E-05
SMNDC1	1.08E-08	0.651006527	0.216	0.39	3.24E-05
MTERF4	1.08E-08	0.50880148	0.149	0.22	3.24E-05
SMPD4	1.11E-08	0.29710879	0.054	0.203	3.32E-05
C12orf10	1.11E-08	0.368221987	0.108	0.169	3.32E-05
TBCC	1.14E-08	0.283040432	0.095	0.102	3.41E-05
DOPEY2	1.23E-08	0.494179114	0.135	0.271	3.68E-05
LYN	1.23E-08	-0.308533582	0.149	0.203	3.70E-05
PPM1B	1.27E-08	0.990596486	0.216	0.22	3.80E-05
SAFB2	1.27E-08	0.942947319	0.216	0.119	3.80E-05
ELF2	1.30E-08	0.627603544	0.149	0.153	3.89E-05
TMEM63A	1.33E-08	0.396103574	0.068	0.407	4.00E-05
QDPR	1.37E-08	0.281279933	0.041	0.254	4.11E-05
SF3B4	1.37E-08	0.834358277	0.149	0.051	4.11E-05
TNF	1.40E-08	0.866835017	0.216	0.678	4.20E-05
RPS6KB1	1.48E-08	0.313294745	0.054	0.186	4.45E-05
COPA	1.48E-08	0.754927102	0.216	0.915	4.45E-05
SLC25A26	1.48E-08	0.478330072	0.149	0.102	4.45E-05
MFN1	1.52E-08	0.929214845	0.216	0.763	4.56E-05
ACIN1	1.61E-08	0.564595712	0.216	0.153	4.82E-05
NME1	1.69E-08	0.44703252	0.095	0.271	5.07E-05
MRPS36	1.73E-08	0.483729305	0.216	0.119	5.20E-05
CCDC91	1.78E-08	0.927585756	0.189	0.407	5.34E-05
CYP20A1	1.78E-08	0.906531943	0.176	0.153	5.35E-05
ATP6V1H	1.83E-08	0.611023285	0.216	0.136	5.49E-05
NDUFV2-AS1	1.98E-08	0.856928737	0.203	0.203	5.94E-05
MLF2	1.98E-08	0.4878596	0.216	0.102	5.94E-05
MAP4K1	2.03E-08	0.65116024	0.216	0.186	6.10E-05
LIMD1	2.03E-08	-0.495837225	0	0.102	6.10E-05
HIST1H2AC	2.08E-08	0.545862554	0.216	0.356	6.25E-05
ADAMTS6	2.14E-08	0.304312803	0.054	0.39	6.43E-05
POLDIP3	2.20E-08	0.376376004	0.108	0.068	6.59E-05
CCDC12	2.26E-08	-0.257903595	0.176	0.271	6.77E-05
AATF	2.63E-08	0.335988915	0.122	0.136	7.90E-05
MYL6B	2.64E-08	0.341142592	0.068	0.441	7.91E-05
GRHPR	2.71E-08	0.352182185	0.122	0.186	8.12E-05
PIP4K2A	2.71E-08	-0.603852809	0.014	0.237	8.13E-05
BACE2	2.77E-08	0.491137128	0.122	0.441	8.32E-05
BECN1	2.78E-08	0.663925794	0.216	0.627	8.34E-05
MTMR6	2.78E-08	0.306827924	0.23	0.475	8.34E-05
CEBPZ	2.93E-08	0.256518601	0.23	0.102	8.78E-05
SAT2	2.93E-08	0.368495794	0.176	0.085	8.78E-05
NDUFAF4	2.93E-08	0.288032816	0.176	0.203	8.78E-05
MTMR4	3.15E-08	0.503401224	0.135	0.22	9.45E-05
DEF6	3.16E-08	0.515749077	0.23	0.271	9.49E-05
SECISBP2L	3.16E-08	0.57459777	0.23	0.085	9.49E-05
ST8SIA4	3.33E-08	0.582443518	0.23	0.458	9.99E-05
EAPP	3.33E-08	-0.591586576	0.27	0.271	1.00E-04
GUCD1	3.33E-08	0.568003261	0.23	0.559	1.00E-04
PDCD6IP	3.42E-08	0.305696797	0.23	0.593	0.000102483
SMG1	3.42E-08	0.415907482	0.23	0.373	0.000102524
PTAR1	3.89E-08	0.800849459	0.149	0.203	0.000116593
TMX4	3.98E-08	0.537911772	0.23	0.271	0.000119505
RAB5A	3.99E-08	0.31605245	0.23	0.102	0.000119671
RNGTT	4.09E-08	0.734546267	0.23	0.458	0.00012273
FAM217B	4.20E-08	0.309601299	0.041	0.322	0.000125944
RBM5	4.20E-08	0.582725176	0.203	0.169	0.000125964
SETX	4.30E-08	0.574247982	0.23	0.22	0.000129052
ZNF131	4.41E-08	0.468690478	0.149	0.288	0.000132396
RAB11B	4.53E-08	0.635885366	0.23	0.271	0.000135989
CLK3	4.53E-08	0.373708262	0.203	0.237	0.00013601
GSKIP	4.73E-08	1.04636335	0.176	0.288	0.000141905
CEPT1	5.00E-08	0.250889737	0.108	0.339	0.000150126
KIF5B	5.15E-08	0.429250591	0.23	0.051	0.000154444
TBPL1	5.15E-08	0.729386016	0.23	0.695	0.00015448
ATP1B3	5.28E-08	0.504447422	0.23	0.203	0.000158423
KLF10	5.28E-08	0.650722656	0.23	0.153	0.00015846
IST1	5.42E-08	0.668881674	0.189	0.271	0.000162539
PLEKHA1	5.70E-08	-0.4780815	0.027	0.186	0.000171026
VASP	5.70E-08	0.360045117	0.23	0.034	0.000171032
MTRNR2L12	5.98E-08	0.568345486	0.095	0.424	0.000179538
MRPL2	6.30E-08	0.557897356	0.095	0.458	0.00018886
PPP1R15B	6.63E-08	0.776572796	0.23	0.322	0.000199003
TM2D3	6.64E-08	0.287121735	0.203	0.407	0.000199072
MAP3K1	6.64E-08	0.282758153	0.23	0.373	0.000199079
SND1	6.81E-08	0.78156738	0.23	0.356	0.00020416
PPP1R7	6.98E-08	-0.395848321	0.041	0.102	0.00020935
SERPINB9	7.33E-08	0.349539756	0.203	0.102	0.000220033
IFI30	7.53E-08	-0.34462532	0.041	0.136	0.000225776
RFK	7.71E-08	0.657168139	0.081	0.271	0.000231252
TMOD3	7.72E-08	0.367523403	0.203	0.136	0.000231524
MECP2	8.12E-08	0.404234271	0.162	0.237	0.000243485
CAMK2G	8.31E-08	0.753725316	0.095	0.186	0.000249338
HMGN4	8.53E-08	0.398763997	0.243	0.373	0.000255995
CAND1	9.20E-08	0.457892663	0.243	0.407	0.000275856
FBXW7	9.42E-08	0.811252704	0.081	0.22	0.000282727
DNMT1	9.66E-08	0.418930567	0.068	0.102	0.000289873
ZNF652	9.67E-08	0.525351797	0.068	0.305	0.000289982
DNAJC10	9.91E-08	0.533737742	0.23	0.39	0.000297372
TNIP2	1.02E-07	0.254574659	0.054	0.169	0.000304807
CDC42EP3	1.04E-07	0.392565617	0.243	0.288	0.000312202
SLC35C2	1.04E-07	0.374649527	0.095	0.169	0.000312202
TOB2	1.09E-07	0.588838317	0.095	0.102	0.000328125
PBXIP1	1.09E-07	0.60784716	0.135	0.237	0.000328308
ARAP2	1.12E-07	0.304635242	0.068	0.136	0.000336566
SP1	1.18E-07	0.466440527	0.095	0.119	0.000353492
DCXR	1.21E-07	0.71685629	0.203	0.237	0.000362777
PEA15	1.21E-07	0.304125225	0.243	0.051	0.000362818
MEF2A	1.24E-07	0.573054874	0.243	0.441	0.000371872
ITGAE	1.30E-07	0.353231941	0.216	0.102	0.000390786
NSFL1C	1.34E-07	0.269985205	0.176	0.254	0.000400559
ARRDC3	1.47E-07	0.367326464	0.149	0.119	0.000442005
CHD4	1.59E-07	0.664860662	0.243	0.695	0.000475833
BROX	1.63E-07	0.439414751	0.054	0.153	0.000487656
SZRD1	1.63E-07	0.607273298	0.216	0.237	0.000487726
WDR1	1.63E-07	-0.300196515	0.203	0.153	0.000487726
URM1	1.75E-07	0.530635013	0.122	0.186	0.000523871
ARMCX3	1.75E-07	0.827021226	0.176	0.102	0.000524267
NRBF2	1.79E-07	0.567167234	0.243	0.441	0.000537908
RFTN1	1.79E-07	0.676719987	0.243	0.102	0.000537927
MIA3	1.79E-07	0.535286661	0.23	0.153	0.000537927
BCL10	1.88E-07	0.62531864	0.243	0.119	0.000564785
ZNF791	1.88E-07	0.298305146	0.243	0.068	0.000564846
WDR46	1.98E-07	-0.326026737	0.027	0.119	0.000593086
UTP23	2.01E-07	0.997201868	0.189	0.186	0.00060417
UBQLN1	2.07E-07	0.597824989	0.243	0.186	0.000622267
PREPL	2.12E-07	0.692560076	0.135	0.085	0.000635328
COMMD5	2.13E-07	0.979882199	0.216	0.068	0.000637952
FLAD1	2.23E-07	0.565822283	0.068	0.203	0.000669334
ANKRD10	2.29E-07	0.337997684	0.257	0.407	0.000686162
FASTK	2.34E-07	0.563422066	0.108	0.153	0.000701019
PRPF8	2.34E-07	0.496137226	0.216	0.085	0.000703075
OAT	2.34E-07	0.75516591	0.243	0.288	0.000703075
RSBN1	2.40E-07	0.580477767	0.162	0.186	0.000719832
GFER	2.45E-07	0.787392878	0.149	0.203	0.000735811
SLU7	2.46E-07	0.268692965	0.189	0.203	0.000737728
PTPN22	2.46E-07	0.569725452	0.243	0.339	0.000737987
PNO1	2.51E-07	0.527967499	0.108	0.153	0.000753826
HECTD1	2.52E-07	0.678458827	0.135	0.119	0.000756026
MUM1	2.58E-07	0.618074963	0.149	0.186	0.000774002
PAFAH1B1	2.58E-07	0.469011744	0.243	0.186	0.000774544
TBC1D5	2.64E-07	0.826156179	0.243	0.576	0.000793445
ATP10D	2.69E-07	0.434482004	0.149	0.271	0.000806624
ADPGK	2.71E-07	-0.278215483	0.243	0.237	0.000812848
ZNF721	2.84E-07	1.002901654	0.243	0.119	0.000852384
PRPF40A	2.98E-07	-0.392505493	0.284	0.237	0.000894987
NEAT1	3.13E-07	0.533474151	0.257	0.169	0.000938406
MRPL34	3.20E-07	0.290764505	0.095	0.22	0.000959994
CYB5B	3.28E-07	0.470643751	0.108	0.136	0.000983993
RAB8A	3.36E-07	0.408850906	0.176	0.153	0.001009021
TMEM80	3.44E-07	0.361264056	0.108	0.305	0.001030514
B2M	3.44E-07	-0.780570448	0.135	0.254	0.00103349
EED	3.53E-07	0.453380754	0.081	0.102	0.001058131
FYTTD1	3.53E-07	0.514793681	0.23	0.373	0.001058458
TAF9	3.78E-07	0.252287758	0.257	0.661	0.001134891
PLAGL1	3.88E-07	0.385763684	0.068	0.373	0.001163685
HIST1H1D	3.88E-07	0.863066061	0.243	0.424	0.001164478
ARL2BP	3.98E-07	0.454992983	0.176	0.068	0.001192533
RAB28	4.16E-07	0.742041662	0.108	0.068	0.001248243
HP1BP3	4.17E-07	0.387606042	0.243	0.085	0.001250189
CDCA7L	4.58E-07	0.582265748	0.203	0.102	0.001374605
RAP2C	4.92E-07	0.285903496	0.108	0.085	0.001475176
ZNF821	4.92E-07	0.2683604	0.257	0.169	0.001476114
CD82	4.92E-07	-0.42561194	0.284	0.203	0.001476163
SUPT16H	5.04E-07	0.749349173	0.189	0.271	0.001511225
MGME1	5.15E-07	0.544608192	0.108	0.22	0.001544617
EMC6	5.41E-07	0.654717043	0.257	0.288	0.001621947
STX16	5.66E-07	0.679757213	0.135	0.102	0.001699163
VPS4B	5.67E-07	0.831069927	0.176	0.068	0.001700288
DOK1	5.80E-07	0.341166966	0.081	0.39	0.001738687
IGLC2	5.94E-07	-0.500043949	0.054	0.22	0.001781447
COQ7	6.21E-07	0.58023723	0.176	0.254	0.00186413
GPR18	6.22E-07	0.676780942	0.257	0.203	0.001865417
MRTO4	6.22E-07	0.350797069	0.068	0.288	0.001866337
SUN2	6.67E-07	0.312285423	0.081	0.136	0.002002009
TATDN3	6.99E-07	0.296538631	0.095	0.169	0.002096659
TMF1	7.16E-07	0.823962322	0.243	0.186	0.002147858
NUTM2A-AS1	7.33E-07	0.482842161	0.257	0.373	0.0021989
XPNPEP1	7.50E-07	0.301767632	0.068	0.203	0.002249504
IRF9	7.67E-07	0.47812964	0.095	0.203	0.002299742
ZC3H12A	7.68E-07	0.683488482	0.257	0.153	0.002303168
XRRA1	7.85E-07	0.26134577	0.095	0.203	0.002353801
CMSS1	8.21E-07	0.595368686	0.108	0.136	0.002463393
ZNF493	8.23E-07	0.510223649	0.081	0.136	0.002468473
SNHG12	8.43E-07	0.405630365	0.257	0.051	0.002527642
EGR1	9.02E-07	0.579139202	0.257	0.475	0.0027066
CD72	9.24E-07	0.406547148	0.27	0.407	0.002772841
PXK	9.24E-07	0.414488189	0.149	0.119	0.002772929
H1FX	9.89E-07	0.549615564	0.176	0.271	0.002966213
GPR183	1.01E-06	0.255224664	0.189	0.169	0.003038739
WDR74	1.04E-06	0.950683746	0.23	0.136	0.003110406
SMC5	1.04E-06	0.728198298	0.257	0.441	0.003111291
NIPA2	1.06E-06	0.361792848	0.23	0.119	0.003182692
SPRYD7	1.14E-06	0.521086298	0.081	0.22	0.003406708
IMMT	1.16E-06	0.384171008	0.081	0.169	0.003485609
POU2AF1	1.16E-06	-0.257119007	0.284	0.203	0.003489434
METTL17	1.19E-06	0.521491745	0.108	0.288	0.003560805
DYNLRB1	1.19E-06	0.343685879	0.216	0.169	0.003569726
CNIH1	1.25E-06	0.556578692	0.23	0.22	0.003736611
HK1	1.30E-06	0.516095415	0.108	0.237	0.003907225
TAF11	1.36E-06	0.569620983	0.216	0.136	0.004093684
VCPKMT	1.40E-06	0.489469196	0.257	0.237	0.004187307
DNASE2	1.45E-06	0.748361572	0.189	0.475	0.004352808
DNAJC2	1.49E-06	0.542691939	0.203	0.085	0.004482763
NDUFA6	1.56E-06	0.275445211	0.27	0.119	0.004690042
BDP1	1.60E-06	0.665401938	0.243	0.085	0.004794983
PPP2R5E	1.67E-06	0.393437893	0.108	0.102	0.005019476
GOT1	1.71E-06	0.836150873	0.257	0.458	0.005125419
6-Mar	1.71E-06	0.38049702	0.23	0.102	0.005133523
PHF5A	1.75E-06	0.335831772	0.257	0.085	0.005251015
AKR1A1	1.79E-06	0.7211731	0.189	0.203	0.0053706
C18orf32	1.83E-06	0.31862451	0.27	0.254	0.005492302
MCM3	1.91E-06	0.49338625	0.081	0.254	0.005741978
RNF141	2.09E-06	0.425323073	0.203	0.186	0.006283478
TBC1D22A	2.14E-06	0.643549191	0.243	0.136	0.006426327
TGIF1	2.24E-06	0.670353203	0.27	0.373	0.006712849
WDR45B	2.24E-06	0.675510882	0.243	0.136	0.006719036
CLDND1	2.24E-06	0.312250397	0.27	0.119	0.006719635
SRPK2	2.29E-06	0.336942687	0.162	0.119	0.006870559
SLC3A2	2.45E-06	0.609902664	0.27	0.085	0.007338355
DYNC1I2	2.45E-06	0.591902656	0.095	0.237	0.007338355
PAF1	2.45E-06	0.630628777	0.27	0.458	0.007345936
SNX9	2.56E-06	0.604245497	0.27	0.339	0.007671727
CYTH1	2.56E-06	-0.307338123	0.297	0.169	0.007679623
IFNGR1	2.62E-06	0.280037678	0.27	0.271	0.007850954
SLC7A7	2.62E-06	-0.412468551	0.014	0.203	0.007851875
CCDC174	2.68E-06	0.90554798	0.243	0.119	0.008027597
AMZ2	2.68E-06	0.603170663	0.216	0.254	0.008027597
HDAC7	2.78E-06	1.029677681	0.149	0.169	0.008337457
LRP10	2.80E-06	0.476881794	0.216	0.271	0.008390922
RRAS2	2.80E-06	0.548318454	0.257	0.492	0.008390922
RUVBL1	2.86E-06	0.445383269	0.068	0.305	0.008573706
CREBRF	2.92E-06	0.684933779	0.27	0.271	0.008765156
PGGT1B	3.04E-06	0.656721101	0.149	0.322	0.009107506
KLHDC2	3.26E-06	0.322632418	0.095	0.102	0.00977543
ANKRD13A	3.56E-06	-0.270815927	0.041	0.186	0.010687876
SAR1A	3.64E-06	0.617740275	0.095	0.373	0.010908173
APLP2	3.64E-06	0.388121682	0.162	0.203	0.010922497
ARL4C	3.64E-06	0.334301951	0.149	0.085	0.010924367
CRLF3	3.64E-06	0.34461371	0.243	0.237	0.010925302
IKZF3	3.80E-06	-0.461020694	0.216	0.169	0.011413784
RBBP6	3.97E-06	0.394019718	0.284	0.254	0.011911015
FBXW11	4.15E-06	0.612766395	0.27	0.441	0.012452178
DMTF1	4.24E-06	0.329067241	0.095	0.22	0.012714847
LDHB	4.24E-06	0.337882675	0.297	0.22	0.012725948
TRMT10B	4.33E-06	0.302276857	0.054	0.169	0.013003288
TMED10	4.43E-06	0.253424635	0.284	0.39	0.013292009
SDHB	4.53E-06	0.827709747	0.27	0.102	0.013583436
BLNK	4.63E-06	-0.335498356	0.311	0.153	0.013881367
FRYL	4.83E-06	1.209963909	0.176	0.017	0.014495307
HSD17B4	5.04E-06	0.380866094	0.081	0.424	0.015120523
ZDHHC6	5.15E-06	0.438536307	0.284	0.136	0.015460933
AMFR	5.26E-06	0.364738141	0.068	0.169	0.015793376
PEPD	5.38E-06	0.570936994	0.135	0.085	0.016130442
SAAL1	5.49E-06	0.628513022	0.108	0.237	0.016471683
ACTN4	5.50E-06	0.60687805	0.108	0.068	0.016488009
SYS1	5.50E-06	0.281280869	0.284	0.119	0.016497085
DDX42	5.62E-06	0.345677221	0.054	0.136	0.016850829
SCPEP1	5.62E-06	0.634686135	0.284	0.102	0.016850829
WHAMM	6.12E-06	0.694668933	0.284	0.254	0.01836438
RHOF	6.25E-06	0.291823168	0.284	0.102	0.018761467
POLR3K	6.37E-06	0.538707862	0.108	0.102	0.019123614
PTEN	6.66E-06	0.28889036	0.068	0.169	0.019992346
TPP1	6.67E-06	0.413495725	0.189	0.068	0.020002621
CTCF	6.81E-06	-0.397516549	0.027	0.186	0.020433519
LUC7L	7.24E-06	0.614403218	0.108	0.169	0.021731668
ERAP2	7.26E-06	0.260915486	0.243	0.153	0.021778381
C11orf54	8.06E-06	0.298095825	0.081	0.186	0.024193157
STAG3	8.42E-06	0.61217592	0.243	0.119	0.025247385
CDC42SE2	8.42E-06	-0.276373568	0.311	0.288	0.025260756
GPR137	8.78E-06	0.305595746	0.041	0.373	0.026346087
NFKBIZ	8.97E-06	0.740379947	0.284	0.203	0.026895418
TRIM8	8.97E-06	-0.414603676	0.027	0.102	0.02690887
PUF60	8.97E-06	0.381068351	0.176	0.136	0.026909579
SRPRA	9.16E-06	0.466569787	0.284	0.136	0.027478795
SF3B5	9.16E-06	-0.562393063	0.351	0.271	0.027481682
ITGA4	9.96E-06	0.566852266	0.284	0.254	0.029872876
SDHA	1.04E-05	0.424224508	0.23	0.203	0.031162841
WDR82	1.08E-05	0.672344234	0.149	0.085	0.032425243
UQCRQ	1.11E-05	0.389267102	0.297	0.322	0.033163623
NIPSNAP3A	1.11E-05	-0.266717743	0.041	0.136	0.033177319
MAP3K7	1.11E-05	-0.294439684	0.027	0.136	0.033179888
LSM3	1.11E-05	-0.259173272	0.216	0.203	0.033180744
ARHGAP4	1.13E-05	0.347176383	0.27	0.339	0.033879502
ANAPC1	1.15E-05	0.558477764	0.081	0.136	0.034561186
HIST1H1C	1.15E-05	0.555788164	0.27	0.322	0.034583403
IRF2	1.18E-05	0.395426741	0.284	0.153	0.03530127
LAMP2	1.20E-05	0.50228119	0.095	0.22	0.036009383
IGLC3	1.28E-05	0.261617768	0.149	0.322	0.038366515
ARHGEF1	1.28E-05	0.266768566	0.284	0.288	0.038366515
ARMC1	1.30E-05	0.377114769	0.081	0.322	0.039144238
PITHD1	1.36E-05	0.547479093	0.297	0.136	0.040828789
STIM2	1.42E-05	0.263444238	0.095	0.102	0.04251574
PPP1R35	1.45E-05	-0.380522472	0.027	0.203	0.043438039
GNAS	1.54E-05	0.428818144	0.257	0.169	0.046180413
S1PR1	1.57E-05	0.482099293	0.297	0.136	0.047149901
PRDM2	1.60E-05	0.353972388	0.297	0.085	0.048133953
PHF6	1.67E-05	0.426399041	0.149	0.136	0.050146127
CLK4	1.67E-05	0.261611996	0.257	0.186	0.050149857
MOB3A	1.71E-05	0.470739443	0.297	0.186	0.051161769
CKS1B	1.74E-05	0.319928097	0.149	0.169	0.052088826
DGKD	1.77E-05	0.426222595	0.135	0.169	0.05316308
ATP6V1C1	1.77E-05	0.601757196	0.122	0.339	0.05316308
AASDHPPT	1.89E-05	0.525578138	0.203	0.136	0.056678981
MORN2	1.93E-05	0.440678971	0.054	0.254	0.057830284
ANXA2R	1.93E-05	0.732057989	0.149	0.051	0.05784301
CYLD	1.97E-05	0.572774562	0.27	0.102	0.059016824
PIAS1	1.97E-05	0.371342697	0.297	0.068	0.059031225
CD200	2.04E-05	0.541524487	0.203	0.322	0.061228668
PPWD1	2.09E-05	0.55056632	0.135	0.322	0.062550001
PNOC	2.18E-05	0.349750515	0.243	0.153	0.065315065
MXD1	2.27E-05	0.65267458	0.297	0.22	0.067979206
HIBADH	2.31E-05	0.557041091	0.081	0.237	0.069338138
CTSZ	2.31E-05	0.294842956	0.068	0.102	0.069363112
BCCIP	2.41E-05	0.614037183	0.203	0.085	0.072246301
NDUFB6	2.46E-05	-0.274532679	0.203	0.237	0.073710904
CSNK1A1	2.61E-05	0.615635419	0.27	0.085	0.078264968
MGAT5	2.61E-05	0.791858029	0.243	0.169	0.078276104
ABHD13	2.72E-05	0.538724174	0.149	0.102	0.081477253
PPIH	2.72E-05	0.324903907	0.176	0.102	0.081479177
TECR	3.00E-05	0.702642174	0.135	0.034	0.090019817
ZBTB10	3.06E-05	0.724777661	0.297	0.61	0.091805686
RPP21	3.06E-05	0.478261391	0.284	0.153	0.091824958
RANBP2	3.12E-05	0.556522066	0.297	0.068	0.093660109
PMPCB	3.18E-05	0.420877444	0.243	0.102	0.095536747
RNF19A	3.18E-05	0.48448494	0.297	0.271	0.095536747
PLP2	3.18E-05	-0.527682193	0.338	0.186	0.095545623
ST6GAL1	3.45E-05	0.895325014	0.297	0.153	0.103368542
C1orf131	4.03E-05	0.401132809	0.095	0.39	0.120888287
CALM3	4.20E-05	0.308543018	0.243	0.153	0.125871365
VPS13C	4.36E-05	0.682518087	0.297	0.576	0.130859947
UBE2V2	4.45E-05	0.422675013	0.176	0.119	0.133407614
ACSS1	4.45E-05	0.313369214	0.054	0.339	0.13343752
RPP38	4.45E-05	0.495935073	0.041	0.136	0.133455465
ATP2B1	4.54E-05	-0.488903731	0.297	0.203	0.136093633
CD99	4.63E-05	-0.718714502	0.23	0.136	0.138768794
MANF	4.81E-05	-0.315829468	0.068	0.136	0.144205318
PPA1	4.81E-05	0.381542487	0.311	0.492	0.144266224
ARL6IP5	4.81E-05	-0.356281796	0.311	0.373	0.14426943
UBTF	4.88E-05	0.719348231	0.176	0.254	0.146380366
CYB561A3	5.19E-05	0.461634764	0.284	0.322	0.155828142
CFDP1	5.40E-05	0.532483905	0.081	0.119	0.161913941
MKKS	5.40E-05	0.346502228	0.054	0.119	0.16200279
TMEM106C	5.40E-05	0.307496726	0.041	0.288	0.162024119
ETNK1	5.95E-05	0.662144751	0.243	0.153	0.178406585
GOT2	6.06E-05	-0.521132852	0	0.119	0.181867596
PPP1CB	6.17E-05	0.542246616	0.27	0.169	0.185247891
CRTAP	6.42E-05	0.437146318	0.081	0.102	0.192540668
RTN4	6.42E-05	0.333741587	0.324	0.136	0.192582114
ZNF736	6.52E-05	1.11454223	0.149	0.339	0.195645986
VAMP5	6.79E-05	0.326056609	0.108	0.119	0.203735625
GOSR1	6.92E-05	0.668260577	0.122	0.136	0.207655614
NOL8	6.93E-05	0.268588638	0.068	0.153	0.207859557
POU2F2	6.93E-05	0.493074663	0.297	0.22	0.20788617
PCGF5	7.06E-05	0.798980885	0.311	0.136	0.211809198
NAPA	7.20E-05	0.600324832	0.311	0.305	0.215875728
GABPB1-AS1	7.62E-05	0.659531003	0.284	0.102	0.228522987
H2AFY	7.91E-05	0.432451194	0.149	0.136	0.237265502
PSMB1	8.07E-05	-0.345325397	0.311	0.22	0.241970119
ARPC5L	8.22E-05	0.261511794	0.243	0.153	0.246478589
IQGAP1	9.03E-05	0.530116475	0.324	0.153	0.270800823
CD180	9.20E-05	-0.636111094	0.054	0.186	0.275986846
CDKN1B	9.20E-05	0.47909527	0.311	0.441	0.275986846
PRMT9	9.72E-05	0.526872667	0.311	0.186	0.291490002
DDT	9.73E-05	0.404458499	0.243	0.254	0.29196886
AKAP10	0.000100994	0.306837373	0.068	0.237	0.302980812
TXNDC17	0.000102915	0.429753663	0.23	0.22	0.308746108
EMG1	0.000104829	0.250908441	0.068	0.119	0.314486763
SNAPC5	0.000104863	0.321855532	0.041	0.119	0.314589097
KMO	0.000106581	0.742980756	0.122	0.22	0.319743617
RPS26	0.000110885	-0.416579174	0.311	0.39	0.332655833
TRAPPC2L	0.000121627	0.314055339	0.081	0.119	0.364881051
PARVG	0.000123902	0.73738924	0.243	0.136	0.371705323
LHPP	0.000126207	0.506620604	0.311	0.339	0.378619596
RBM48	0.000127991	0.691352649	0.149	0.102	0.383974363
LGALS9	0.000128409	0.442962151	0.108	0.153	0.385226655
ARRDC2	0.000130927	0.566088479	0.162	0.136	0.392782308
ORMDL3	0.000135515	0.379358891	0.122	0.169	0.406544709
ODF2L	0.000138338	0.513123734	0.216	0.153	0.415014728
NDUFB2	0.000138349	-0.278523739	0.351	0.271	0.415047372
LENG1	0.000140751	0.612476041	0.122	0.102	0.422254215
ACBD3	0.000143409	0.351487837	0.095	0.22	0.430228033
HEBP1	0.000143496	0.319070146	0.041	0.288	0.430489205
SLC38A2	0.000146126	0.658020073	0.284	0.153	0.438377304
GAPDH	0.000151586	-0.589793185	0.189	0.305	0.454758405
CYB5A	0.000160079	0.663773501	0.27	0.322	0.480236919
PAWR	0.000162761	0.600367138	0.108	0.136	0.488283395
AFF4	0.000169044	0.294324337	0.338	0.119	0.507132401
ZNF529	0.000172016	0.43222927	0.081	0.356	0.516049053
TM9SF3	0.000175269	-0.31783525	0.027	0.153	0.52580614
RRP7A	0.000188366	0.438789512	0.257	0.102	0.565099416
PICALM	0.000198736	0.453844033	0.068	0.288	0.596209188
ARHGEF2	0.000202088	0.451491336	0.149	0.186	0.606264849
RILPL2	0.000209704	0.720536897	0.189	0.068	0.629111946
DNAJA3	0.000209704	0.318392727	0.068	0.136	0.629111946
ENDOV	0.000209743	0.254906921	0.068	0.153	0.629229348
HDAC1	0.000209782	-0.262429789	0.149	0.186	0.629346767
MIDN	0.000225255	0.816062151	0.311	0.051	0.675765052
CISD1	0.000229256	0.25727	0.068	0.119	0.687766808
OARD1	0.000229256	0.540162298	0.149	0.119	0.687766808
GORASP2	0.000229256	0.614234187	0.135	0.102	0.687766808
RNF114	0.000233366	0.630680791	0.311	0.525	0.70009754
TOPORS	0.000250216	0.618336804	0.176	0.169	0.750648654
BRIX1	0.000254678	0.527907746	0.135	0.136	0.764034651
TOP2B	0.000254678	0.629391637	0.122	0.085	0.764034651
PUM3	0.000258834	0.307090016	0.149	0.322	0.776501438
TOMM5	0.00025961	0.396694149	0.324	0.424	0.778830686
IVNS1ABP	0.000278375	0.804589548	0.324	0.356	0.835123938
AGO2	0.000288446	0.424961621	0.068	0.119	0.86533942
FAM207A	0.000298725	0.323677728	0.054	0.322	0.896175667
STMN1	0.000298778	0.709882407	0.176	0.153	0.896335268
ABCB4	0.000303938	0.257473436	0.068	0.508	0.911814893
IFNAR1	0.000337466	0.57008312	0.203	0.136	1
ALOX5AP	0.000337501	-0.253548363	0.27	0.271	1
SH3YL1	0.000337519	0.693034355	0.162	0.085	1
LAMP1	0.000349369	-0.253810455	0.068	0.153	1
NUP98	0.000367963	0.833070502	0.324	0.593	1
FBXO21	0.000380908	-0.327615134	0.068	0.186	1
TPGS2	0.000394027	0.432924224	0.081	0.119	1
TMA16	0.000394257	-0.46700217	0.027	0.119	1
PNP	0.000400269	1.132113699	0.324	0.559	1
RNF138	0.000436914	0.445152148	0.324	0.237	1
KMT2E-AS1	0.000444428	0.48588873	0.27	0.119	1
CREM	0.00045191	1.126099475	0.324	0.153	1
TRAF5	0.000452062	0.599927489	0.162	0.271	1
GLS	0.000459665	0.334627191	0.122	0.153	1
OSBPL10	0.000467543	0.272134322	0.068	0.102	1
DDX27	0.000475675	0.445972336	0.27	0.136	1
RPA3	0.000500334	0.504471845	0.27	0.203	1
DCAF13	0.000500334	0.693692346	0.122	0.136	1
NGLY1	0.000500467	0.458097867	0.338	0.254	1
OSTF1	0.0005005	-0.498141124	0.297	0.186	1
WDR70	0.00050886	0.430526503	0.068	0.407	1
FAM177B	0.00050886	0.544379299	0.338	0.712	1
YBX3	0.000517607	0.654573942	0.23	0.254	1
IRF2BP2	0.000535127	0.892292621	0.338	0.102	1
SBNO1	0.000553425	0.361614754	0.095	0.102	1
BTG3	0.000553651	0.717782906	0.338	0.254	1
SPRY1	0.000591582	0.402469366	0.095	0.119	1
NFE2L2	0.00062241	0.363537388	0.216	0.119	1
KRTCAP2	0.00064357	-0.331250393	0.378	0.169	1
APEX2	0.000654243	0.335786485	0.054	0.237	1
PRKAG2	0.000664922	0.428145779	0.081	0.305	1
TXNIP	0.00066525	-0.341531175	0.338	0.492	1
ITPR1	0.00066525	0.776373077	0.338	0.576	1
SMIM15	0.000709856	0.533047606	0.149	0.119	1
OXR1	0.000734616	0.277368967	0.108	0.186	1
PTDSS1	0.000746802	0.640184838	0.176	0.102	1
E4F1	0.000784376	0.444932889	0.054	0.322	1
HLA-F	0.000784497	-0.370372004	0.324	0.22	1
NKAP	0.000796415	0.570429311	0.122	0.153	1
DPM3	0.000797326	0.397835901	0.122	0.119	1
NDUFS5	0.000837495	0.437865289	0.351	0.237	1
SP140	0.000865188	0.252121216	0.365	0.305	1
AAMP	0.000876483	0.656122795	0.149	0.203	1
MAX	0.00089377	0.394614722	0.351	0.119	1
SLC25A45	0.000893811	-0.547262288	0.027	0.119	1
MZB1	0.000923002	0.550564977	0.068	0.119	1
EMP3	0.000938343	-0.50682145	0.351	0.39	1
PSMD8	0.000953577	0.300939807	0.23	0.186	1
MT-CYB	0.000953634	-0.395606138	0.378	0.644	1
RPS27L	0.001000841	0.659376334	0.365	0.254	1
STIP1	0.001049785	0.311120445	0.365	0.271	1
KRIT1	0.001119176	0.602678394	0.081	0.169	1
UTP3	0.001135015	0.895874404	0.135	0.085	1
TMEM259	0.001155085	0.482527107	0.108	0.186	1
AKIRIN2	0.001155439	0.649787488	0.338	0.356	1
THOC3	0.001250523	0.267058823	0.108	0.136	1
FH	0.001353889	0.269490703	0.068	0.288	1
ADGRE5	0.001354254	0.678462369	0.338	0.169	1
PNRC2	0.001375538	0.30741743	0.365	0.203	1
ZNF207	0.001397486	0.291663178	0.365	0.119	1
SLAMF6	0.001418897	0.415201228	0.081	0.102	1
XBP1	0.001441806	0.586275308	0.324	0.119	1
C17orf49	0.001487087	0.296551084	0.081	0.186	1
NTAN1	0.001487814	-0.305688929	0.014	0.102	1
NPRL2	0.00151048	0.502873245	0.081	0.186	1
HLA-B	0.001534957	-0.606346082	0.176	0.373	1
RHOT2	0.001583385	-0.48921343	0.041	0.254	1
UTRN	0.001633172	0.515238238	0.351	0.814	1
UBE2D1	0.001658102	0.716480044	0.365	0.373	1
HPS1	0.001658807	0.42625824	0.081	0.102	1
RNF113A	0.001658898	0.385851414	0.23	0.085	1
ZNF281	0.001683959	0.26684615	0.081	0.237	1
EVL	0.001710769	0.28771223	0.405	0.288	1
GCC2	0.00176413	0.302097088	0.365	0.153	1
LYPLA1	0.001764585	0.296160589	0.122	0.119	1
SYMPK	0.001791745	0.262134938	0.054	0.136	1
SIT1	0.001791987	0.349261812	0.176	0.119	1
MRPL55	0.001847918	0.575476835	0.176	0.136	1
ID3	0.001875072	0.52464321	0.351	0.271	1
TSC22D4	0.00187623	0.304143817	0.095	0.119	1
FAM177A1	0.00193457	0.394306399	0.365	0.136	1
TCEA2	0.001934802	-0.433958111	0.027	0.237	1
STAP1	0.001963706	0.617673264	0.365	0.356	1
ABRACL	0.00196436	0.452528523	0.257	0.186	1
LDHA	0.001994809	0.550151702	0.297	0.203	1
PARP14	0.002087094	0.347684381	0.378	0.441	1
DUSP22	0.002087781	0.366486181	0.135	0.186	1
ZNF350	0.002218278	0.276273458	0.054	0.254	1
SNAPC3	0.002285996	0.450830231	0.068	0.102	1
ZNF706	0.002356394	0.435137395	0.351	0.203	1
DNTTIP2	0.002464453	0.393608864	0.378	0.102	1
ABLIM1	0.002501161	0.985672505	0.351	0.525	1
IL16	0.002502149	0.311894629	0.324	0.119	1
CCDC57	0.002502245	0.632162104	0.135	0.102	1
MPC2	0.002539951	0.340670111	0.365	0.136	1
CRIP1	0.00257638	1.189240344	0.297	0.017	1
LAMTOR5	0.002578176	0.384932556	0.378	0.271	1
COTL1	0.002777347	-0.419394794	0.081	0.237	1
UQCRC2	0.002860152	0.331542442	0.365	0.169	1
RCC1	0.002860508	0.505532792	0.365	0.305	1
EAF2	0.002902756	0.250654935	0.27	0.153	1
ARHGEF9	0.003076611	0.672193611	0.108	0.119	1
BTK	0.003079401	0.29327127	0.216	0.237	1
DUSP2	0.003166909	0.321377573	0.351	0.407	1
CDC5L	0.003170191	0.293410022	0.108	0.102	1
PFKL	0.003171388	0.522612805	0.149	0.153	1
CCDC50	0.003218353	-0.438569906	0.149	0.186	1
COX17	0.003461988	0.439248874	0.365	0.136	1
TLE4	0.003505768	0.66276524	0.135	0.186	1
SCAND1	0.003512642	0.360380177	0.392	0.254	1
UVRAG	0.003512684	-0.26363649	0.392	0.339	1
U2SURP	0.003564013	0.414601192	0.27	0.136	1
DTWD1	0.003616109	-0.456295569	0.014	0.203	1
RAB18	0.003886715	0.456033947	0.135	0.119	1
ESYT1	0.003941606	0.330085812	0.081	0.186	1
C22orf46	0.003943216	-0.319592054	0.014	0.271	1
C8orf33	0.003998647	0.823832433	0.081	0.136	1
NUP37	0.00399981	0.283104429	0.054	0.153	1
PRR7	0.004173284	1.07286765	0.162	0.051	1
ZNF24	0.004175499	0.530487191	0.365	0.186	1
IL23A	0.004230242	0.469951297	0.122	0.186	1
CHI3L2	0.00428885	0.364473272	0.149	0.186	1
MAP3K13	0.004480155	0.97166483	0.176	0.22	1
TMEM216	0.004483417	0.609622894	0.068	0.305	1
ZNF224	0.004674849	0.420737781	0.122	0.153	1
GPALPP1	0.004745693	0.301248762	0.054	0.102	1
PHACTR4	0.004810375	0.478566261	0.095	0.119	1
OSBPL8	0.005090143	0.601413739	0.378	0.322	1
ZNF439	0.00509189	-0.286127511	0.041	0.169	1
UFM1	0.005385286	0.307466026	0.392	0.153	1
IL32	0.005385345	-0.472015106	0.027	0.22	1
SSBP1	0.005385345	0.331255134	0.324	0.119	1
SLC7A6OS	0.005459804	0.393035571	0.068	0.136	1
TSPYL1	0.005460757	0.782307539	0.365	0.203	1
FNBP4	0.005614937	0.303346114	0.378	0.136	1
DBI	0.005769799	0.437816042	0.405	0.339	1
TXN	0.005773282	0.32714093	0.162	0.153	1
FCRLA	0.00601771	-0.450428652	0.243	0.407	1
PRDX5	0.006185979	0.362533754	0.284	0.356	1
UQCC3	0.006271692	-0.39798159	0.041	0.424	1
INSIG1	0.006358472	0.537598055	0.378	0.22	1
VIM	0.00718718	0.551236888	0.297	0.237	1
DSTN	0.007589444	0.434895531	0.176	0.169	1
PCSK7	0.00779391	0.54683803	0.149	0.169	1
RRP8	0.008336218	0.272113137	0.054	0.102	1
PARN	0.00844438	0.494984382	0.095	0.39	1
CD83	0.008557691	0.591367814	0.635	0.169	1
MYH9	0.008562333	0.800814419	0.378	0.051	1
AURKAIP1	0.008562333	0.572415553	0.27	0.136	1
SHMT2	0.009028688	0.366848739	0.189	0.169	1
RAD9A	0.009511658	0.378504384	0.108	0.407	1
NSD1	0.009765165	0.612157643	0.122	0.119	1
ZNRD1	0.010431739	0.40468689	0.392	0.271	1
GMFG	0.010433701	0.265876191	0.419	0.339	1
TOX4	0.010708516	0.911261696	0.149	0.034	1
MOB4	0.010847919	0.758420298	0.378	0.085	1
C5orf15	0.011423289	0.814733155	0.135	0.051	1
SLC35A4	0.012022767	0.445455259	0.095	0.186	1
CD19	0.01249358	0.321848395	0.446	0.254	1
RPL18A	0.01249358	0.80517631	0.73	0.627	1
BCL2A1	0.012821721	0.768200814	0.378	0.339	1
BAX	0.012821721	0.391004756	0.378	0.203	1
SDHC	0.013152759	0.437836955	0.216	0.169	1
CCDC69	0.013317091	0.534106003	0.122	0.102	1
UQCRC1	0.013321093	0.262148622	0.189	0.153	1
ACAP2	0.013836115	0.324332299	0.392	0.475	1
HMGN3	0.014011778	0.467627378	0.365	0.169	1
FAM162A	0.014012267	0.267985172	0.203	0.153	1
MRPS18A	0.014540583	0.784916174	0.108	0.051	1
PDCD4	0.014920327	-0.276519071	0.432	0.22	1
AKAP9	0.015103673	0.479515403	0.297	0.153	1
C12orf45	0.015295401	0.480687612	0.068	0.102	1
GGNBP2	0.015296705	0.527087173	0.27	0.119	1
TRAPPC2	0.016073695	0.784179868	0.095	0.186	1
PDRG1	0.016478847	0.415854122	0.081	0.136	1
ORAI1	0.016890825	0.453770198	0.068	0.169	1
PWP1	0.017962017	0.369538528	0.243	0.119	1
DDX17	0.018406276	0.382203961	0.392	0.153	1
RGS1	0.018620868	0.858111075	0.392	0.22	1
P2RY10	0.018628233	0.464286277	0.419	0.153	1
GPATCH8	0.021024029	0.255863885	0.081	0.102	1
RPL12	0.021533657	0.764542955	0.649	0.542	1
DDX41	0.022321505	-0.272622762	0.027	0.305	1
FKBP4	0.023391678	1.134811538	0.392	0.085	1
ICAM2	0.023681212	0.367409771	0.23	0.153	1
FKBP3	0.023955839	0.354401683	0.095	0.102	1
BACH2	0.024243571	0.312713181	0.419	0.424	1
MRPS21	0.024826511	0.268550074	0.432	0.271	1
ARMC7	0.025118776	0.379432265	0.041	0.237	1
CLTA	0.025713389	0.443947356	0.216	0.119	1
LGALS1	0.025713954	0.439690411	0.311	0.102	1
ADK	0.026318987	0.490096321	0.419	0.237	1
ARL6IP1	0.028861834	0.522887965	0.432	0.22	1
PCK2	0.029883072	0.341413482	0.041	0.203	1
EIF5A	0.03092481	0.275281992	0.405	0.085	1
HSPA6	0.030992285	1.386394295	0.392	0.407	1
PAICS	0.031278624	-0.628426816	0	0.119	1
RAD23A	0.031278624	-0.255806054	0.27	0.254	1
TPM4	0.031635689	0.251505878	0.216	0.119	1
CETN2	0.033467371	0.381988748	0.081	0.237	1
CHURC1	0.034619907	0.388449653	0.392	0.254	1
TARSL2	0.036201187	0.494028599	0.054	0.169	1
NT5C3A	0.037424753	0.315550269	0.446	0.305	1
PECAM1	0.037424753	0.488550684	0.068	0.102	1
TBRG1	0.038688337	0.529857792	0.405	0.102	1
NEDD1	0.038689826	0.250983523	0.041	0.186	1
TRIM22	0.040427432	0.427705436	0.419	0.153	1
MAD1L1	0.043596404	0.900360748	0.162	0.102	1
ACTB	0.04362858	-0.643689796	0.189	0.373	1
ECHS1	0.044100057	0.258899867	0.081	0.169	1
GNG2	0.045063076	0.383240088	0.432	0.136	1
ELP2	0.046043195	0.672117573	0.203	0.102	1
PHF3	0.046043195	0.432860822	0.419	0.237	1
CUL3	0.047030228	0.262952531	0.081	0.119	1
MYL6	0.047040072	-0.44835547	0.392	0.475	1
CHMP7	0.051210668	0.363690677	0.162	0.102	1
ZRSR2	0.052786389	0.57406232	0.162	0.186	1
SSH2	0.052852893	0.572625033	0.608	0.78	1
MARCKS	0.0545278	0.559906962	0.149	0.119	1
NUP88	0.055110046	0.415983027	0.122	0.085	1
ANKRD44	0.056268891	-0.346529567	0.446	0.153	1
MYO1F	0.057447633	-0.511189649	0.014	0.22	1
FKBP15	0.058643616	0.327992151	0.054	0.271	1
SUPT4H1	0.058646835	0.293586573	0.311	0.136	1
RSL1D1	0.059250949	0.365343035	0.392	0.288	1
STX7	0.059855345	0.388449579	0.486	0.288	1
NDUFA10	0.061732711	0.793650594	0.149	0.051	1
TRNAU1AP	0.062351058	0.4292186	0.095	0.136	1
SNX22	0.062980638	0.415881284	0.108	0.169	1
AKR7A2	0.064303303	-0.622106365	0.014	0.119	1
DDX24	0.065619277	0.392401275	0.419	0.237	1
GYPC	0.06628468	0.291878438	0.351	0.254	1
TRIM28	0.06694589	0.34369712	0.081	0.102	1
TBC1D15	0.069000741	0.437314725	0.068	0.102	1
SH2D3A	0.069700999	-0.26258534	0.041	0.254	1
CARD16	0.072538083	0.418088772	0.216	0.136	1
LACTB2	0.073262023	-0.353877851	0.014	0.169	1
RPRD1B	0.073987808	0.259811003	0.054	0.237	1
FANCF	0.074695765	0.618703117	0.108	0.288	1
HNRNPH2	0.074723183	-0.340717904	0.054	0.153	1
PPIL3	0.075423536	0.732270783	0.122	0.169	1
ESD	0.075455204	0.448259173	0.162	0.169	1
IER2	0.076937324	0.273840368	0.351	0.441	1
FCRL2	0.080826982	-0.455418001	0.027	0.119	1
TIMM22	0.081616033	-0.347666674	0.041	0.119	1
DNAJB1	0.081622592	0.905595086	0.595	0.441	1
TRMT13	0.0832129	0.384269708	0.068	0.102	1
HSPA1A	0.084089436	1.083884379	0.595	0.305	1
NFATC2IP	0.084833421	0.384601372	0.068	0.169	1
IMPDH2	0.086468982	0.402851479	0.392	0.169	1
ACTG1	0.088167368	-0.778191344	0.297	0.373	1
INTS6	0.090707178	0.415154502	0.122	0.186	1
ARL11	0.093329276	0.695596483	0.095	0.22	1
BANK1	0.094240212	-0.489795958	0.338	0.542	1
CLEC2B	0.095881283	0.81968444	0.635	0.424	1
ARL14EP	0.09602075	0.269536865	0.095	0.102	1
MAPKAPK5-AS1	0.09602075	0.353427117	0.108	0.136	1
MED30	0.096031347	0.25905588	0.311	0.186	1
NXT1	0.098775562	0.565803194	0.446	0.119	1
LIMS1	0.098779432	-0.359825188	0.027	0.153	1
LCP1	0.098779862	0.285549529	0.392	0.119	1
EIF1	0.099706682	0.604230953	0.5	0.322	1
PFN1	0.09970841	-0.343065751	0.23	0.39	1
PRDX3	0.100591817	0.630738579	0.149	0.169	1
FTL	0.10158464	0.551162512	0.419	0.475	1
NAMPT	0.101586385	0.660383194	0.419	0.203	1
RPS19	0.102511342	0.834183691	0.622	0.559	1
RBM17	0.102534125	0.960711637	0.324	0.034	1
WDR77	0.103483614	0.373846951	0.081	0.102	1
COA1	0.103488015	0.277202848	0.176	0.169	1
DLG1	0.105417883	0.467834751	0.068	0.102	1
MARCKSL1	0.107364593	0.277552712	0.459	0.339	1
EPB41L4A-AS1	0.108356741	0.560455942	0.446	0.22	1
HSPB1	0.109306837	0.609674559	0.392	0.39	1
FOSB	0.110379147	0.513849508	0.541	0.288	1
SP140L	0.111400487	0.522588351	0.243	0.237	1
PSMB8-AS1	0.114484087	0.418689396	0.23	0.203	1
EIF4A3	0.117625622	0.793739073	0.432	0.085	1
EZR	0.117640133	0.338440848	0.419	0.22	1
SRRM1	0.117642005	0.471187317	0.446	0.203	1
MANBA	0.121935289	0.949265141	0.432	0.424	1
CHD2	0.121942427	0.556240843	0.446	0.271	1
RAB30	0.123046575	0.634606417	0.446	0.339	1
TUBA1A	0.124937035	0.692300967	0.635	0.288	1
EIF4G3	0.125185177	0.755419849	0.135	0.119	1
RPL10	0.126326314	0.539368115	0.635	0.525	1
TRBC2	0.129785315	0.378368793	0.514	0.237	1
FBXO25	0.132098108	0.263815492	0.041	0.153	1
HMGB2	0.133266403	0.263217204	0.405	0.237	1
CALM1	0.134424287	0.418372688	0.405	0.305	1
BMS1	0.134441675	-0.296883985	0.027	0.186	1
MAPK1IP1L	0.13562245	0.786032183	0.432	0.068	1
9-Sep	0.136815234	-0.264836613	0.5	0.186	1
UBC	0.137996491	0.488020092	0.311	0.356	1
TRIM4	0.140425903	0.305321966	0.081	0.136	1
ISG20	0.141630753	0.356471111	0.392	0.356	1
YPEL5	0.147812864	0.85968868	0.541	0.136	1
CIITA	0.147896079	0.317229354	0.216	0.153	1
STK17A	0.151730597	0.441387181	0.554	0.373	1
PTGES3	0.154334396	0.292802373	0.324	0.339	1
HNRNPDL	0.154344382	0.280898239	0.581	0.407	1
BCAS2	0.156982057	0.404798001	0.527	0.271	1
NDUFC2	0.158303561	0.405614886	0.081	0.186	1
AREG	0.160938897	0.863641787	0.459	0.186	1
PRKAG1	0.162358113	-0.577719369	0.041	0.22	1
LCK	0.162360256	-0.348381171	0.014	0.136	1
HSPE1	0.166453605	0.733522555	0.568	0.39	1
ZFP36	0.166473066	0.29315947	0.311	0.305	1
STXBP2	0.166483878	-0.468659387	0.027	0.102	1
HLA-C	0.167875772	-0.530364188	0.203	0.356	1
CD52	0.169276388	-0.317288061	0.405	0.458	1
SNHG15	0.170683568	0.40066854	0.459	0.305	1
CLEC2D	0.173484737	0.470309669	0.378	0.339	1
HSP90B1	0.17640896	0.368278575	0.473	0.186	1
ZNF331	0.180545175	1.526812572	0.554	0.068	1
METTL21A	0.182272952	0.345832054	0.243	0.136	1
IER5	0.185218838	0.509904744	0.365	0.288	1
RIC3	0.186773134	0.305671085	0.216	0.186	1
HMCES	0.188269663	0.293184146	0.081	0.254	1
NOP10	0.189809044	0.65765038	0.5	0.322	1
ANAPC10	0.189814692	-0.277920043	0.014	0.237	1
C1orf162	0.192890316	0.277325295	0.203	0.356	1
ZC3H13	0.194444647	0.566598658	0.176	0.102	1
TMEM123	0.197557942	0.563457364	0.5	0.288	1
HLA-DQB1	0.197577949	-0.357171422	0.459	0.525	1
RPL13	0.199138043	0.528046152	0.689	0.627	1
RAP1GDS1	0.199152366	0.271377436	0.081	0.119	1
RHOB	0.202334546	0.470076985	0.419	0.237	1
HVCN1	0.205522484	0.429841773	0.581	0.475	1
RASGEF1B	0.205559483	0.874218374	0.446	0.288	1
DNAJC30	0.205559483	0.448687058	0.068	0.186	1
PLEKHJ1	0.205571044	-0.51226047	0.081	0.169	1
TUBB4B	0.213794226	0.31612311	0.419	0.305	1
SRSF11	0.213794226	0.517797619	0.514	0.288	1
NUP54	0.217131873	0.380446725	0.081	0.169	1
LPAR5	0.220545365	-0.398210459	0.027	0.102	1
MYL12A	0.222256924	0.302821424	0.324	0.339	1
VPS4A	0.227426058	0.415980854	0.081	0.102	1
AHSA1	0.230953777	0.3335363	0.486	0.169	1
WBP4	0.234488269	0.616518267	0.068	0.136	1
PTMA	0.234497816	0.28254781	0.419	0.475	1
TP53I13	0.236215783	0.441930628	0.122	0.119	1
SOD2	0.236237302	0.969790815	0.446	0.339	1
ROCK1	0.238072452	0.712530535	0.459	0.305	1
TPT1	0.239890367	0.500013886	0.392	0.475	1
UBB	0.241701148	0.891777166	0.459	0.407	1
MPRIP	0.243520968	0.414340776	0.081	0.119	1
ATF1	0.2453685	0.570814192	0.162	0.085	1
GADD45B	0.246994192	0.254849901	0.541	0.661	1
IRF8	0.247201635	0.380353625	0.459	0.271	1
DDX46	0.250930754	0.382704773	0.23	0.102	1
TRAPPC10	0.252807486	-0.435669341	0.014	0.169	1
SRSF7	0.270115609	0.250040865	0.338	0.322	1
TIMM13	0.272075505	0.588870342	0.149	0.136	1
DNAJB4	0.272081619	0.489535968	0.459	0.458	1
FBXL15	0.27606149	-0.414750951	0.014	0.271	1
PIM2	0.278057011	0.61546579	0.473	0.136	1
DDX3X	0.278060688	0.468163645	0.459	0.102	1
MS4A1	0.282074536	0.301643995	0.432	0.559	1
EXOC7	0.284105764	0.297267092	0.095	0.102	1
AP5M1	0.286133964	0.410988824	0.095	0.102	1
DERL3	0.288213231	0.591702444	0.108	0.068	1
DYNLL1	0.29235044	0.450416445	0.459	0.288	1
VPS37B	0.29648783	0.755355729	0.459	0.153	1
TUBA4A	0.296516167	0.458529988	0.473	0.119	1
LINC00926	0.302801749	0.646312782	0.608	0.559	1
RECQL	0.304971449	0.28369309	0.135	0.271	1
HINT1	0.307123324	0.338520801	0.527	0.407	1
KLF2	0.311257482	0.342755117	0.459	0.356	1
ZC3HAV1	0.317961236	0.259143825	0.5	0.203	1
EWSR1	0.320173284	-0.250799843	0.5	0.153	1
MT-ND3	0.333558339	0.401424181	0.486	0.508	1
SFT2D1	0.333579299	0.292065704	0.338	0.169	1
EIF1B	0.335846607	0.55334364	0.635	0.356	1
SLC25A5	0.338115819	0.369339769	0.405	0.356	1
SUB1	0.33812814	0.384253377	0.311	0.39	1
GPBP1	0.3404165	0.461206402	0.473	0.237	1
TAF1D	0.352009852	0.386349544	0.568	0.203	1
CDK2AP2	0.354346517	0.306238209	0.189	0.169	1
OSER1	0.356695524	0.973013056	0.514	0.068	1
PDE4B	0.35905073	0.977431127	0.527	0.22	1
CD55	0.37347877	0.290038303	0.541	0.254	1
VPREB3	0.378362353	0.609417203	0.432	0.492	1
GSTP1	0.380827933	1.083111648	0.608	0.492	1
NFKBID	0.38329416	0.402301781	0.486	0.525	1
TSPAN13	0.388246798	0.46751136	0.392	0.305	1
TCL1A	0.390269798	0.529165897	0.676	0.576	1
HSP90AB1	0.393247467	1.100717502	0.459	0.271	1
ZSWIM7	0.40080861	1.007039177	0.135	0.034	1
CKS2	0.400836241	0.592772378	0.473	0.085	1
TSEN2	0.408502854	-0.388695517	0.014	0.153	1
MAP1LC3B	0.413655633	0.352329276	0.392	0.254	1
DNAJA1	0.416244028	0.514640933	0.5	0.237	1
AMD1	0.421450706	0.265914251	0.514	0.475	1
HSP90AA1	0.423751943	1.154657497	0.514	0.39	1
SLC2A3	0.424033489	0.321348126	0.459	0.186	1
CNN2	0.424083132	-0.288202107	0.486	0.186	1
IL4R	0.437258058	0.480180215	0.405	0.186	1
ORAI3	0.445339489	0.377228116	0.108	0.102	1
VPS33A	0.456254023	0.329309069	0.068	0.102	1
BTG1	0.464520541	0.631826078	0.541	0.39	1
SRRM2	0.467288303	0.328652651	0.446	0.22	1
GTF3C5	0.470064079	0.339851431	0.054	0.102	1
TMEM99	0.470067477	0.370894361	0.041	0.254	1
TRA2A	0.470069175	0.273723165	0.5	0.153	1
XPA	0.472790263	0.542712298	0.122	0.119	1
HSPH1	0.47553152	1.105940751	0.541	0.271	1
DDX18	0.486903902	0.427928461	0.176	0.203	1
H2AFZ	0.486903902	0.669704112	0.5	0.271	1
CLPTM1L	0.486935013	-0.34454944	0	0.119	1
PHACTR1	0.498311584	0.255008282	0.568	0.322	1
ATG3	0.498357606	0.36636214	0.162	0.119	1
RALB	0.504056627	0.974629642	0.122	0.153	1
FOS	0.509618692	0.594884254	0.568	0.339	1
PPP1R3E	0.515736414	0.321591284	0.081	0.22	1
FCER2	0.518597078	0.276263504	0.581	0.424	1
HCFC1R1	0.521623587	-0.379828309	0.041	0.119	1
CACYBP	0.533400009	0.308835996	0.432	0.237	1
1-Sep	0.533460567	0.461887866	0.27	0.136	1
PRDX1	0.536433109	0.665905104	0.473	0.39	1
UNC93B1	0.536442982	-0.531938767	0.027	0.153	1
ZSCAN16-AS1	0.542412209	0.280455045	0.108	0.119	1
H3F3B	0.551429694	0.511385467	0.554	0.407	1
CLOCK	0.5514703	0.398652956	0.041	0.119	1
CCNL1	0.557523689	0.268019873	0.419	0.203	1
MT-ND2	0.563642548	0.253698543	0.459	0.542	1
PSME4	0.572844555	0.262250745	0.095	0.169	1
PNRC1	0.572849449	0.259653639	0.554	0.424	1
KCTD7	0.575938794	0.367998622	0.041	0.237	1
CHORDC1	0.579033032	0.723590343	0.486	0.356	1
HEBP2	0.579034484	-0.315480108	0.027	0.119	1
ZBTB7A	0.582132166	0.468236203	0.054	0.136	1
SNHG9	0.58523716	0.836625704	0.176	0.085	1
UQCRFS1	0.594621505	0.892181365	0.473	0.237	1
CD44	0.600909547	0.527071844	0.351	0.153	1
C19orf24	0.604060639	0.26327981	0.108	0.153	1
KIAA0586	0.60406479	-0.322912548	0.027	0.237	1
GNB1	0.604065251	-0.655188087	0.014	0.136	1
PPP1R15A	0.607226077	0.428520871	0.459	0.136	1
CYCS	0.610359689	1.038872293	0.446	0.22	1
DDIT3	0.613549963	0.551908068	0.568	0.254	1
B9D2	0.613570771	0.333744748	0.054	0.102	1
3-Mar	0.623097624	0.673601319	0.5	0.797	1
ALKBH5	0.632754031	0.770186331	0.108	0.136	1
IDS	0.632788733	0.358952539	0.297	0.102	1
RPS6	0.636015985	0.359149765	0.5	0.542	1
HIF1A	0.642469157	0.498877468	0.514	0.814	1
CHMP1B	0.645549133	0.662322861	0.581	0.373	1
MED4	0.645740346	0.458759007	0.203	0.203	1
DDX3Y	0.648993723	0.900185156	0.473	0.339	1
IGHD	0.652233536	0.281495964	0.514	0.559	1
ATF7IP	0.652233536	0.64525869	0.554	0.441	1
CD74	0.665366594	0.256725056	0.514	0.542	1
SOD1	0.668661918	0.453152837	0.473	0.373	1
SCIMP	0.675269668	-0.338914954	0.054	0.271	1
RSRP1	0.688557776	0.357331157	0.459	0.22	1
SERP1	0.695233252	0.704396377	0.5	0.407	1
LY9	0.698586593	0.67414183	0.473	0.119	1
HNRNPU	0.698586593	0.610901236	0.595	0.288	1
CCR7	0.701938502	0.522732698	0.541	0.39	1
RSL24D1	0.701938502	0.791925415	0.554	0.424	1
SLC25A3	0.70194574	0.311042298	0.419	0.22	1
MED28	0.708672709	0.321501803	0.189	0.136	1
HERPUD1	0.712039887	0.421703435	0.486	0.407	1
RNASEK	0.712046553	0.392135788	0.446	0.186	1
SEPHS2	0.72219206	0.683313847	0.135	0.068	1
GLUD1	0.725582086	0.317899844	0.135	0.119	1
CNFN	0.739215968	0.738955737	0.081	0.169	1
PTP4A1	0.749505292	0.838103983	0.5	0.475	1
BTG2	0.752936894	0.338320003	0.486	0.356	1
IGKC	0.75294177	-0.532183633	0.392	0.576	1
ST13	0.75294299	0.329252231	0.486	0.288	1
NUP58	0.759820168	0.785713374	0.5	0.542	1
BIRC3	0.763265135	0.560717932	0.608	0.525	1
SPIB	0.763275679	0.746557201	0.351	0.22	1
FRG1	0.76673607	0.269372139	0.135	0.119	1
IGHM	0.777052728	0.537486266	0.676	0.78	1
CRYL1	0.787551831	0.509811055	0.095	0.119	1
UCP2	0.798025535	0.30185777	0.419	0.39	1
IFITM2	0.798039648	-0.372857754	0.392	0.356	1
HLA-DQA2	0.798039648	-0.302299654	0.405	0.458	1
FCMR	0.815574816	0.408519117	0.514	0.39	1
HSPD1	0.840220628	1.064411034	0.5	0.271	1
ZSCAN18	0.840271095	0.484061707	0.095	0.102	1
TMEM19	0.850873773	0.463087569	0.162	0.136	1
PARVB	0.868693663	0.498599652	0.095	0.136	1
TUBA1B	0.875828467	0.452914883	0.541	0.39	1
LTB	0.87940519	0.380842371	0.432	0.475	1
FTH1	0.882969229	0.747621354	0.514	0.508	1
IFI16	0.893715985	-0.479867271	0.338	0.322	1
ZNF273	0.900878746	0.342822926	0.081	0.136	1
TMEM101	0.904469677	-0.452813405	0.027	0.169	1
CD69	0.908005242	0.550166027	0.486	0.356	1
AFF3	0.908054314	0.32041118	0.568	0.39	1
PIGBOS1	0.911639451	0.281925223	0.108	0.153	1
LY86	0.91524073	0.272232314	0.419	0.203	1
ZNF880	0.918829399	0.379778368	0.108	0.136	1
JUNB	0.922394932	0.447224493	0.432	0.542	1
PLD4	0.933226247	0.552033743	0.162	0.102	1
GPX4	0.936827872	0.509586122	0.351	0.322	1
ARL4A	0.94041486	1.131389339	0.527	0.61	1
SQSTM1	0.94764061	0.434699139	0.392	0.136	1
ADAM28	0.951245945	0.553036677	0.378	0.339	1
GTF2B	0.958462201	0.850591086	0.514	0.22	1
POMP	0.958462518	0.599281355	0.581	0.22	1
TIPIN	0.965681503	0.313288531	0.041	0.119	1
RPL8	0.965681634	0.357071739	0.541	0.593	1
GCNT2	0.976514591	0.623140822	0.068	0.102	1
DNAJC21	0.97651489	0.49951954	0.054	0.203	1
SNHG8	0.980126916	0.328935356	0.486	0.322	1
ATXN2	0.980127169	0.272475071	0.054	0.169	1
SLC50A1	0.980127397	0.275517504	0.135	0.22	1
HSPA1B	0.983697937	0.907165994	0.473	0.39	1
LYRM9	0.983739648	0.371491837	0.068	0.153	1
RIC8A	0.994579618	0.376566699	0.054	0.169	1
RFC4	1	0.392385165	0.068	0.136	1
