# Supplementary material for: Transcriptome Profiling Reveals B-Lineage Cells Contribute to the Poor Prognosis and Metastasis of Clear Cell Renal Cell Carcinoma
Source: Front Oncol. 2021 Aug 12;11:731896. doi: 10.3389/fonc.2021.731896 (PMC8416254; doi:10.3389/fonc.2021.731896)
Supplement: Supplementary file 8 [file DataSheet_3.csv]

Supplementary Table 3. DEGs - BC(DTWD1)
	p_val	avg_log2FC	pct.1	pct.2	p_val_adj
GNL2	4.19E-13	-0.314319037	0	0.304	1.26E-09
SSRP1	4.19E-13	-0.550805332	0	0.25	1.26E-09
TATDN3	6.50E-13	-0.73684873	0	0.554	1.95E-09
SLBP	6.50E-13	-0.892730813	0	0.125	1.95E-09
SPEN	1.16E-12	-0.892007432	0	0.214	3.48E-09
SEC22B	1.34E-12	-0.67389373	0	0.143	4.02E-09
ARHGAP30	1.66E-12	-0.849456386	0	0.25	4.99E-09
P2RY14	1.92E-12	-0.500633732	0	0.268	5.76E-09
DCAF11	1.92E-12	-0.475454407	0	0.304	5.76E-09
CASP3	2.74E-12	-0.630359385	0	0.143	8.23E-09
PARL	3.91E-12	-0.495826412	0	0.143	1.17E-08
INSIG2	5.18E-12	-0.439794758	0	0.125	1.55E-08
RAB3GAP2	1.28E-11	-0.436388213	0	0.375	3.83E-08
MEF2C-AS1	1.37E-11	-0.308546956	0	0.107	4.11E-08
CD72	1.93E-11	-0.620604522	0.038	0.446	5.79E-08
NUCB1	1.93E-11	-0.474194203	0.038	0.107	5.79E-08
CYB5R3	1.93E-11	-0.485651229	0.038	0.357	5.79E-08
MAP3K11	1.93E-11	-0.422939643	0	0.232	5.79E-08
CD2BP2	1.93E-11	-0.394619419	0.038	0.268	5.79E-08
NLRP1	2.06E-11	-0.488277239	0.038	0.679	6.19E-08
PUM1	2.06E-11	-0.293042855	0.038	0.321	6.19E-08
TEX264	2.06E-11	-0.469821238	0	0.429	6.19E-08
UFL1	2.21E-11	-0.313579385	0.038	0.375	6.63E-08
MRPL39	2.21E-11	0.283531125	0.038	0.179	6.63E-08
MGAT5	2.37E-11	-0.385570739	0.038	0.446	7.10E-08
MCTP2	2.37E-11	-0.33250972	0.038	0.161	7.10E-08
KPNA6	3.10E-11	-0.654992903	0	0.196	9.31E-08
C20orf27	3.80E-11	-0.531596412	0	0.161	1.14E-07
SGTA	4.35E-11	-0.301868156	0	0.232	1.30E-07
ITFG1	8.46E-11	-0.385464034	0.038	0.571	2.54E-07
UTP6	8.46E-11	-0.732750428	0	0.179	2.54E-07
TMEM248	1.03E-10	-0.443104262	0.038	0.143	3.10E-07
ERLEC1	1.18E-10	-0.319563005	0.038	0.286	3.53E-07
TCIRG1	1.43E-10	-0.353392104	0	0.143	4.30E-07
ZNF667-AS1	1.63E-10	-0.376568965	0	0.25	4.90E-07
COG2	2.57E-10	-0.474668421	0	0.143	7.71E-07
TMEM208	2.57E-10	-0.469811152	0.038	0.125	7.71E-07
SMPD4	3.12E-10	-0.442335346	0	0.286	9.35E-07
NELFE	3.78E-10	-0.476670356	0.038	0.393	1.13E-06
CTSD	3.78E-10	-0.792474431	0	0.107	1.13E-06
BRD4	5.20E-10	-0.823309582	0.038	0.179	1.56E-06
XRCC5	5.20E-10	-0.869505022	0.077	0.143	1.56E-06
SYAP1	5.90E-10	-0.298141652	0.077	0.161	1.77E-06
TROVE2	6.28E-10	-0.658442262	0.038	0.214	1.88E-06
ATP1B3	6.69E-10	-0.261007764	0.077	0.571	2.01E-06
GTF2F1	8.08E-10	-0.850790506	0.038	0.107	2.42E-06
ZNF830	8.60E-10	0.482892151	0.077	0.125	2.58E-06
NEDD9	8.60E-10	0.56567443	0.077	0.161	2.58E-06
MIOS	8.60E-10	0.412180223	0.077	0.839	2.58E-06
FAM111A	8.60E-10	0.336391758	0.077	0.107	2.58E-06
WDFY2	8.60E-10	0.410740382	0.077	0.143	2.58E-06
TMEM41B	8.60E-10	0.4820266	0.077	0.643	2.58E-06
ZPR1	8.60E-10	0.390877794	0.077	0.411	2.58E-06
NBN	8.60E-10	0.513981754	0.077	0.214	2.58E-06
ST8SIA4	8.60E-10	0.253736035	0.077	0.482	2.58E-06
PIM3	8.60E-10	-0.269173605	0.077	0.125	2.58E-06
MEA1	8.60E-10	-0.338032804	0.077	0.214	2.58E-06
GOLGA8B	8.60E-10	0.479288266	0.077	0.304	2.58E-06
PHYKPL	9.75E-10	-0.433844962	0.038	0.446	2.93E-06
CAMK2D	1.04E-09	0.342596081	0.038	0.196	3.11E-06
MTMR4	1.04E-09	-0.60496704	0	0.143	3.11E-06
CRLF3	1.18E-09	-0.509324537	0.038	0.107	3.53E-06
APOL3	1.25E-09	0.683306272	0.077	0.25	3.75E-06
ICOSLG	1.42E-09	-0.454020527	0	0.482	4.25E-06
LINC00667	1.42E-09	0.472961977	0.077	0.411	4.25E-06
ERO1B	1.51E-09	0.466150704	0.077	0.179	4.52E-06
WDR6	1.51E-09	0.524187307	0.077	0.321	4.52E-06
TIMM9	1.51E-09	-0.3089211	0.077	0.286	4.52E-06
FGL2	1.60E-09	-0.5086808	0	0.411	4.81E-06
GPALPP1	1.60E-09	-0.368572617	0	0.482	4.81E-06
ODF3B	1.93E-09	0.38228153	0.077	0.161	5.78E-06
SLC7A7	1.93E-09	-0.318996894	0.038	0.536	5.78E-06
OSTM1	2.05E-09	0.37356656	0.077	0.232	6.15E-06
RPRD2	2.05E-09	-0.309917889	0	0.107	6.15E-06
LYRM4	2.05E-09	-0.586132238	0	0.339	6.15E-06
IFNGR1	2.05E-09	-0.471093719	0.077	0.125	6.15E-06
B3GNT2	2.32E-09	0.505841155	0.077	0.625	6.95E-06
ARHGAP1	2.32E-09	0.374188442	0.038	0.446	6.95E-06
SCAF4	2.46E-09	0.402009723	0.077	0.589	7.38E-06
COL4A3BP	2.62E-09	0.45641044	0.077	0.518	7.85E-06
SUPT16H	2.62E-09	-0.337597014	0.038	0.179	7.85E-06
ATIC	2.62E-09	0.380220548	0.077	0.125	7.85E-06
ZBED5	2.95E-09	0.437349019	0.077	0.393	8.86E-06
POLR2D	3.34E-09	0.432616449	0.077	0.732	1.00E-05
FPGS	3.34E-09	0.510426899	0.077	0.375	1.00E-05
ABHD17B	3.34E-09	-0.27866103	0	0.554	1.00E-05
SFSWAP	3.76E-09	0.521408385	0.077	0.161	1.13E-05
PTER	3.76E-09	0.581046448	0.077	0.554	1.13E-05
NCR3	3.76E-09	0.319665923	0.077	0.357	1.13E-05
AUTS2	3.76E-09	0.300102377	0.077	0.768	1.13E-05
TNKS	3.76E-09	-0.347452509	0	0.161	1.13E-05
ASXL1	4.00E-09	-0.612155059	0	0.161	1.20E-05
BANP	4.79E-09	0.269453558	0.077	0.536	1.44E-05
PRDX4	4.79E-09	-0.316705316	0.038	0.321	1.44E-05
FBXO28	5.08E-09	0.299329302	0.077	0.339	1.53E-05
SIPA1L3	5.73E-09	-0.285665561	0	0.125	1.72E-05
WDR73	6.08E-09	0.525683694	0.077	0.804	1.82E-05
ATP2A3	6.08E-09	0.351564812	0.077	0.179	1.82E-05
AATF	6.85E-09	0.332311259	0.077	0.196	2.05E-05
BET1	6.85E-09	-0.676467466	0.038	0.179	2.05E-05
NAA30	6.85E-09	-0.315310608	0	0.357	2.05E-05
CDK6	7.71E-09	0.463324763	0.077	0.196	2.31E-05
CYTH2	7.71E-09	0.4932914	0.077	0.393	2.31E-05
C12orf42	7.71E-09	0.33152428	0.077	0.125	2.31E-05
COA5	7.71E-09	-0.297336194	0.038	0.161	2.31E-05
DKC1	8.18E-09	0.357231072	0.077	0.125	2.45E-05
RNF4	8.18E-09	0.320530876	0.077	0.196	2.45E-05
IRAK4	8.18E-09	-0.323100616	0.077	0.161	2.45E-05
GLTP	8.68E-09	0.369232392	0.077	0.732	2.60E-05
SACM1L	8.68E-09	0.711850291	0.077	0.321	2.60E-05
CRTAP	8.68E-09	0.581842404	0.077	0.643	2.60E-05
CTDSPL2	8.68E-09	-0.334648583	0	0.179	2.60E-05
HTATSF1	9.20E-09	0.589920297	0.077	0.125	2.76E-05
BTN3A1	9.21E-09	-0.454506831	0	0.446	2.76E-05
ZMAT5	9.21E-09	0.406299195	0.038	0.179	2.76E-05
RNF44	1.04E-08	0.429370136	0.077	0.125	3.11E-05
CTCF	1.10E-08	-0.312070873	0	0.214	3.29E-05
ARL16	1.10E-08	-0.672976722	0	0.286	3.29E-05
LPCAT1	1.16E-08	0.658390717	0.077	0.804	3.49E-05
DARS	1.23E-08	-0.376657185	0.115	0.071	3.70E-05
CNR2	1.23E-08	-0.596494167	0	0.107	3.70E-05
ACSS1	1.23E-08	-0.567545926	0	0.589	3.70E-05
MSH3	1.31E-08	-0.408010408	0	0.321	3.93E-05
KLHL5	1.31E-08	-0.382970637	0	0.518	3.93E-05
TXNDC12	1.39E-08	0.274423797	0.077	0.375	4.16E-05
MPRIP	1.47E-08	0.383190241	0.077	0.554	4.41E-05
CITED2	1.47E-08	-0.317852928	0.077	0.161	4.41E-05
C1orf162	1.47E-08	-0.658281828	0	0.125	4.41E-05
CBX1	1.56E-08	0.414482416	0.077	0.446	4.67E-05
PLGRKT	1.56E-08	0.382256259	0.038	0.143	4.67E-05
SPOPL	1.56E-08	0.439367691	0.077	0.536	4.67E-05
MKKS	1.65E-08	0.388117445	0.038	0.214	4.95E-05
DMAP1	1.85E-08	0.420700305	0.077	0.214	5.56E-05
KMO	1.85E-08	-0.595423704	0	0.5	5.56E-05
EBP	1.96E-08	0.414560113	0.115	0.518	5.89E-05
MGME1	1.96E-08	0.374081307	0.077	0.482	5.89E-05
WDR82	2.08E-08	0.390359394	0.115	0.411	6.23E-05
TRIAP1	2.08E-08	0.436837092	0.115	0.071	6.24E-05
PPP1R21	2.08E-08	-0.368193952	0	0.107	6.24E-05
RNGTT	2.08E-08	0.306378593	0.115	0.107	6.24E-05
TRIM44	2.08E-08	0.595321188	0.115	0.161	6.24E-05
HBS1L	2.08E-08	0.42032831	0.115	0.125	6.24E-05
INTS10	2.20E-08	0.37747908	0.115	0.696	6.61E-05
SP3	2.20E-08	0.402544173	0.115	0.089	6.61E-05
SPIDR	2.20E-08	0.370612576	0.038	0.214	6.61E-05
CWC25	2.33E-08	0.628491277	0.115	0.589	7.00E-05
NSFL1C	2.33E-08	0.620483948	0.115	0.482	7.00E-05
RAB22A	2.33E-08	0.625959056	0.077	0.696	7.00E-05
MALSU1	2.33E-08	0.542868631	0.115	0.214	7.00E-05
DOPEY2	2.33E-08	-0.600281955	0	0.375	7.00E-05
CBLL1	2.33E-08	0.300944064	0.038	0.464	7.00E-05
ST6GALNAC4	2.33E-08	0.316296649	0.077	0.179	7.00E-05
NT5E	2.47E-08	0.709847443	0.115	0.179	7.41E-05
YEATS4	2.47E-08	0.62948768	0.115	0.643	7.41E-05
CRYZL1	2.47E-08	0.767851829	0.115	0.732	7.41E-05
CDK11B	2.47E-08	0.714927007	0.115	0.554	7.41E-05
TM2D2	2.47E-08	0.794914911	0.115	0.536	7.41E-05
NCSTN	2.47E-08	0.51615806	0.115	0.75	7.41E-05
PSD4	2.47E-08	0.702303262	0.115	0.393	7.41E-05
SPOCK2	2.47E-08	0.668785711	0.115	0.482	7.41E-05
MAML2	2.47E-08	0.89760747	0.115	0.571	7.41E-05
PSME3	2.47E-08	0.580363017	0.115	0.696	7.41E-05
SNX9	2.47E-08	0.331859719	0.115	0.286	7.41E-05
PPID	2.47E-08	0.572552454	0.115	0.286	7.41E-05
SNX20	2.62E-08	0.2782981	0.077	0.286	7.85E-05
OTUD6B-AS1	2.77E-08	-0.545161171	0.115	0.125	8.31E-05
NBAS	2.93E-08	0.455783987	0.115	0.679	8.79E-05
ARHGEF9	2.93E-08	0.370957603	0.038	0.143	8.80E-05
DSE	3.28E-08	0.858168088	0.115	0.589	9.85E-05
OGFR	3.28E-08	0.542525329	0.077	0.179	9.85E-05
CLASRP	3.28E-08	0.51383111	0.115	0.125	9.85E-05
AMZ2	3.29E-08	0.382264182	0.115	0.179	9.86E-05
CNIH4	3.47E-08	0.553284892	0.115	0.714	0.000104238
SLC39A10	3.48E-08	0.546959676	0.077	0.554	0.000104292
IFNAR1	3.48E-08	0.31798446	0.115	0.589	0.000104292
NFYC	3.48E-08	0.498152143	0.115	0.5	0.000104292
STX16	3.48E-08	0.51921502	0.115	0.25	0.00010431
MRFAP1L1	3.68E-08	0.334285226	0.115	0.554	0.000110311
TIA1	3.68E-08	0.350707069	0.077	0.107	0.000110386
TXNDC11	3.68E-08	-0.26039922	0	0.393	0.000110386
GLS	3.89E-08	0.336144998	0.077	0.304	0.000116785
PRMT2	4.12E-08	0.488169891	0.115	0.071	0.000123564
CCDC186	4.12E-08	0.323797271	0.115	0.5	0.000123564
ANAPC11	4.12E-08	-0.883491441	0.038	0.179	0.000123585
ZNF267	4.61E-08	0.378991197	0.077	0.125	0.000138308
SLC35A4	4.61E-08	-0.463625513	0	0.214	0.000138308
TMEM205	4.88E-08	0.283125201	0.077	0.464	0.00014627
PSMC2	4.88E-08	0.320806673	0.077	0.107	0.00014627
ITGB3BP	5.16E-08	0.421983618	0.115	0.607	0.0001547
OPA1	5.45E-08	0.975353936	0.115	0.571	0.00016352
EXOSC3	5.45E-08	0.617030241	0.115	0.571	0.00016352
CMSS1	5.77E-08	0.419215728	0.077	0.411	0.000172998
THAP9-AS1	5.77E-08	-0.570605021	0	0.161	0.000173026
ZNF101	6.45E-08	-0.294705551	0	0.286	0.000193416
LST1	6.81E-08	0.764649981	0.115	0.393	0.000204432
CFLAR	6.82E-08	-0.293879018	0.115	0.25	0.000204465
MRTO4	7.20E-08	-0.511187117	0	0.268	0.000216125
SUMF2	7.20E-08	0.560071245	0.115	0.161	0.000216125
LRRC47	7.20E-08	0.371331537	0.038	0.411	0.000216125
USP1	7.61E-08	0.257636288	0.115	0.518	0.000228428
XAF1	7.61E-08	0.425496946	0.115	0.518	0.000228428
DYNLL2	8.50E-08	0.919821766	0.115	0.464	0.000254936
TRNAU1AP	8.50E-08	0.488069212	0.077	0.482	0.000255059
MCFD2	8.98E-08	0.424706175	0.115	0.357	0.000269501
PDRG1	8.98E-08	0.333001602	0.077	0.571	0.000269501
ZNF672	8.98E-08	-0.491800772	0	0.321	0.000269544
FUBP1	8.98E-08	0.423825041	0.115	0.107	0.000269544
RAB21	8.98E-08	-0.461269813	0	0.179	0.000269544
CTBP1	1.00E-07	0.949502246	0.115	0.607	0.000300651
GPBP1L1	1.00E-07	0.497481404	0.115	0.179	0.000300843
LUC7L	1.06E-07	0.310467879	0.077	0.286	0.000317734
RRAGC	1.06E-07	-0.284139028	0	0.143	0.000317785
POLR2M	1.12E-07	0.605907641	0.115	0.161	0.000335435
SVBP	1.12E-07	0.355758852	0.077	0.482	0.000335594
APH1B	1.12E-07	0.292222744	0.077	0.411	0.000335594
DHPS	1.12E-07	-0.409129115	0.038	0.161	0.000335648
GGA1	1.12E-07	-0.507080406	0.038	0.304	0.000335648
DENND2D	1.18E-07	0.466636718	0.115	0.571	0.000354257
NSMCE4A	1.18E-07	0.448430632	0.115	0.661	0.000354257
RNPEPL1	1.18E-07	-0.368525592	0	0.107	0.00035448
TMEM80	1.25E-07	0.599793779	0.115	0.411	0.000374099
SEC14L1	1.25E-07	0.413489481	0.115	0.232	0.000374275
LENG1	1.25E-07	-0.324942408	0.038	0.25	0.000374334
ENDOV	1.32E-07	0.488437717	0.115	0.589	0.000395014
CWC27	1.32E-07	0.360853037	0.077	0.357	0.0003952
RABAC1	1.32E-07	-0.750661883	0.154	0.161	0.000395262
ZNF800	1.47E-07	0.579415847	0.115	0.214	0.000440496
UIMC1	1.47E-07	0.629987478	0.115	0.196	0.000440496
ZNF397	1.55E-07	0.363404895	0.077	0.107	0.000464988
NARF	1.64E-07	0.604694286	0.115	0.143	0.000490568
TRPM7	1.64E-07	0.664321691	0.115	0.268	0.000490795
COCH	1.73E-07	0.605719729	0.115	0.232	0.000517745
STIM1	1.73E-07	0.688035156	0.115	0.196	0.000517745
ZNF207	1.73E-07	-0.780977945	0.154	0.161	0.000518064
NARFL	1.82E-07	0.986489034	0.115	0.732	0.000546375
CASP2	1.82E-07	0.530170744	0.077	0.714	0.000546627
IK	1.82E-07	-0.520556275	0.115	0.161	0.00054671
ASMTL	1.82E-07	-0.811525175	0	0.536	0.00054671
DNAJC30	1.82E-07	0.283717433	0.038	0.321	0.00054671
CCDC124	1.82E-07	0.354553059	0.115	0.161	0.00054671
UTP18	1.82E-07	0.685991552	0.115	0.036	0.00054671
DDX42	1.92E-07	0.648032117	0.077	0.339	0.000576798
AP5M1	1.92E-07	0.464824877	0.077	0.125	0.000576798
SART3	1.92E-07	-0.320709753	0	0.625	0.000576886
PRRC2B	1.92E-07	0.29401828	0.038	0.589	0.000576886
BRD7	1.92E-07	-0.499216111	0	0.518	0.000576886
TYMP	2.03E-07	0.285665305	0.115	0.643	0.000608298
STIM2	2.03E-07	0.782569792	0.115	0.125	0.000608298
TTC9C	2.03E-07	0.717457302	0.115	0.679	0.000608298
EFCAB14	2.03E-07	0.355414617	0.077	0.429	0.000608575
MPZL1	2.03E-07	0.284869644	0.077	0.679	0.000608575
TMEM101	2.03E-07	-0.345948147	0	0.429	0.000608668
YME1L1	2.03E-07	-0.528425198	0.077	0.107	0.000608668
PPP1R3E	2.03E-07	-0.474573317	0	0.179	0.000608668
RGS10	2.03E-07	0.392078058	0.115	0.143	0.000608668
COQ5	2.14E-07	0.557290291	0.077	0.732	0.000642042
KLHDC3	2.14E-07	0.579035407	0.077	0.625	0.000642042
FAM110A	2.14E-07	-0.395292296	0	0.393	0.000642139
CDC73	2.14E-07	0.345657763	0.115	0.143	0.000642139
DCTN3	2.14E-07	-0.708623866	0.038	0.107	0.000642139
SLC35C2	2.26E-07	0.391080661	0.077	0.375	0.000677284
BATF	2.26E-07	0.536426345	0.115	0.411	0.000677284
PSPC1	2.26E-07	0.650388166	0.115	0.625	0.000677284
THAP2	2.26E-07	0.471010038	0.115	0.268	0.000677386
DUS2	2.38E-07	0.676910616	0.115	0.5	0.000714069
NDUFV2-AS1	2.38E-07	0.559455807	0.115	0.518	0.000714391
FAM45A	2.38E-07	-0.26429069	0	0.196	0.000714498
DNAJC17	2.38E-07	-0.344763055	0	0.482	0.000714498
NABP1	2.51E-07	0.994302444	0.115	0.393	0.000753121
TM2D3	2.65E-07	-0.495818011	0.115	0.268	0.000794706
MRPS31	2.79E-07	0.31747602	0.115	0.518	0.000837506
DHTKD1	2.79E-07	0.411695637	0.038	0.357	0.000838004
ROCK1	2.79E-07	-0.34036581	0.154	0.143	0.000838004
ICAM2	2.79E-07	-0.332908995	0.077	0.268	0.000838004
AKIRIN1	2.79E-07	-0.270636014	0.154	0.25	0.000838004
STT3A	2.95E-07	-0.461281616	0	0.196	0.000883577
GCFC2	3.10E-07	0.760071754	0.115	0.661	0.000930988
ARFGEF1	3.10E-07	0.987106018	0.115	0.482	0.000930988
RASSF7	3.10E-07	1.009996612	0.115	0.643	0.000930988
CD200	3.10E-07	0.399426359	0.077	0.214	0.000931401
STX4	3.10E-07	0.811142452	0.115	0.036	0.000931401
ZNF326	3.11E-07	0.306893416	0.154	0.357	0.000931538
PPP1R15B	3.27E-07	0.405100621	0.154	0.071	0.000982008
PGLS	3.27E-07	-0.356686946	0.115	0.429	0.000982008
TRPT1	3.45E-07	0.655512892	0.115	0.589	0.001034507
RHBDF2	3.45E-07	0.289947824	0.115	0.107	0.001035113
COPA	3.45E-07	0.391276486	0.154	0.339	0.001035113
NUDCD3	3.63E-07	0.445011368	0.115	0.554	0.001090349
TCEAL4	3.64E-07	0.283378683	0.077	0.196	0.001090826
MIIP	3.64E-07	0.350252407	0.077	0.5	0.001090826
ACSM3	3.64E-07	0.601560244	0.077	0.107	0.001090826
NDE1	3.64E-07	0.670841361	0.115	0.125	0.001090826
CABIN1	3.64E-07	0.33514571	0.077	0.304	0.001090826
SECISBP2	3.64E-07	0.256123734	0.154	0.304	0.001090826
KLHDC2	3.64E-07	0.441845261	0.077	0.107	0.001090826
APP	3.64E-07	-0.310922929	0.077	0.214	0.001090986
WHAMM	3.64E-07	0.436297081	0.154	0.143	0.001090986
ACIN1	3.64E-07	0.384209308	0.154	0.089	0.001090986
SEL1L3	3.64E-07	-0.291306948	0.154	0.143	0.001090986
SEC11C	3.64E-07	-0.609475923	0.115	0.232	0.001090986
CBR1	3.64E-07	-0.306448954	0.038	0.554	0.001090986
SRPK1	3.83E-07	0.483247045	0.154	0.839	0.001149094
POLDIP3	3.83E-07	0.775537133	0.115	0.036	0.001149094
EGR1	3.83E-07	0.304346535	0.154	0.411	0.001149763
BCL10	3.83E-07	0.280168151	0.154	0.357	0.001149763
ZNF821	3.83E-07	0.379222797	0.154	0.179	0.001149763
GRINA	3.83E-07	-0.532876227	0	0.125	0.001149763
TRIP11	3.83E-07	0.261166733	0.038	0.589	0.001149763
CD46	3.83E-07	0.33273545	0.154	0.75	0.001149763
C22orf39	3.83E-07	0.544975719	0.077	0.214	0.001149763
EPB41L2	4.04E-07	0.677483528	0.115	0.464	0.001210889
B3GAT3	4.04E-07	0.413864492	0.154	0.804	0.001210889
PURA	4.04E-07	0.670031607	0.115	0.232	0.001210889
SDHAF3	4.04E-07	-0.526631811	0	0.125	0.00121159
TSPAN3	4.04E-07	0.390488635	0.154	0.214	0.00121159
MIA3	4.04E-07	0.279483396	0.154	0.5	0.00121159
FAM177B	4.25E-07	0.622617442	0.154	0.643	0.001274779
PIGC	4.25E-07	0.668471618	0.154	0.804	0.001274779
HINT3	4.25E-07	0.569216843	0.077	0.393	0.001276436
ARMC1	4.25E-07	0.320177585	0.077	0.339	0.001276436
SCAMP2	4.26E-07	0.492492326	0.154	0.679	0.00127662
CDKN2AIP	4.26E-07	0.338345164	0.154	0.196	0.00127662
RAB5A	4.26E-07	0.290323851	0.154	0.107	0.00127662
PTPN4	4.48E-07	0.48888858	0.077	0.268	0.001344817
PPM1B	4.48E-07	0.597750355	0.154	0.536	0.001344817
RBL2	4.48E-07	0.49884321	0.154	0.714	0.001344817
MRPL53	4.48E-07	-0.255383399	0	0.161	0.00134501
TGFB1	4.48E-07	0.696927269	0.154	0.036	0.00134501
PKIG	4.48E-07	-0.660646824	0.115	0.196	0.00134501
IRF7	4.72E-07	0.619897847	0.115	0.375	0.001416726
TMX1	4.72E-07	0.613930065	0.154	0.357	0.001416726
FAM214A	4.72E-07	0.599970185	0.154	0.179	0.001416726
LENG8	4.72E-07	0.483869608	0.154	0.321	0.001416928
APBB1IP	4.72E-07	0.28646396	0.115	0.125	0.001416928
KLHL28	4.72E-07	0.72033205	0.154	0.554	0.001416928
BORCS5	4.72E-07	0.632228607	0.154	0.464	0.001416928
NFATC1	4.72E-07	0.719077331	0.154	0.446	0.001416928
NIN	4.72E-07	0.675383275	0.154	0.125	0.001416928
KRAS	4.72E-07	0.470186887	0.154	0.161	0.001416928
MX1	4.72E-07	0.836420097	0.154	0.571	0.001416928
MAP4K4	4.97E-07	0.921474351	0.154	0.446	0.001491697
SNAPC5	4.97E-07	0.635316285	0.115	0.482	0.001491697
RERE	4.97E-07	0.657154946	0.115	0.429	0.001491697
ZBED5-AS1	4.97E-07	0.602949258	0.077	0.643	0.001492336
NUDT2	5.23E-07	0.960205526	0.154	0.679	0.001569821
IL6ST	5.23E-07	0.872127569	0.154	0.804	0.001569821
TFDP2	5.23E-07	0.58282524	0.154	0.607	0.001569821
IDH3A	5.24E-07	0.784379117	0.115	0.268	0.00157116
TAF3	5.24E-07	0.987134469	0.154	0.411	0.00157116
HDAC3	5.24E-07	0.606433724	0.115	0.107	0.00157116
NUP214	5.24E-07	0.996324768	0.154	0.696	0.00157116
ZNF107	5.24E-07	0.59555567	0.154	0.554	0.00157183
RBM38	5.24E-07	0.550172689	0.154	0.571	0.00157183
RRP8	5.24E-07	0.788807992	0.077	0.214	0.00157183
MGAT4A	5.24E-07	0.808117553	0.115	0.089	0.001572053
WDFY4	5.24E-07	0.854836993	0.154	0.75	0.001572053
SF3A2	5.24E-07	0.344710566	0.154	0.429	0.001572053
C1GALT1	5.24E-07	0.307825324	0.115	0.161	0.001572053
WNK1	5.24E-07	0.630960364	0.154	0.446	0.001572053
FAAP20	5.24E-07	-0.627598098	0.038	0.161	0.001572053
ACSL3	5.52E-07	0.508616619	0.115	0.714	0.001654697
XPO1	5.52E-07	0.807719696	0.154	0.161	0.001654697
TWF1	5.52E-07	0.286528581	0.077	0.161	0.0016554
SLU7	5.52E-07	-0.262249978	0.077	0.339	0.001655634
YWHAG	5.81E-07	0.703625183	0.115	0.464	0.001742508
PCID2	6.44E-07	0.423667158	0.115	0.232	0.001931801
NECAP2	6.44E-07	0.526243399	0.154	0.089	0.001932612
NUP160	6.44E-07	0.415746364	0.077	0.143	0.001932612
LTBP3	6.77E-07	0.711883453	0.154	0.714	0.002032032
CAMK2G	6.78E-07	0.652589819	0.115	0.143	0.002033732
DDX58	6.78E-07	0.714672932	0.077	0.536	0.002034582
TOP2B	6.78E-07	0.707739455	0.115	0.071	0.002034582
SMNDC1	6.78E-07	-0.321385056	0.077	0.125	0.002034866
UBE2S	7.13E-07	0.987969979	0.154	0.821	0.002139052
EBAG9	7.14E-07	0.783473838	0.154	0.643	0.002141726
RIF1	7.50E-07	0.771055718	0.154	0.821	0.002251493
MYCBP	7.51E-07	0.567368159	0.115	0.339	0.002253362
PEX3	7.51E-07	0.830617393	0.115	0.696	0.002253362
DGKD	7.51E-07	0.777534118	0.115	0.268	0.002254297
ZNF736	7.51E-07	0.324688738	0.077	0.161	0.002254297
DDX10	7.51E-07	0.380148877	0.077	0.304	0.002254297
UBL7	7.52E-07	0.29825891	0.115	0.089	0.002254609
SP1	7.52E-07	-0.751592179	0	0.161	0.002254609
RABEP1	7.52E-07	0.674405283	0.115	0.071	0.002254609
NADSYN1	7.90E-07	0.943928747	0.154	0.732	0.002369617
CASP8AP2	7.91E-07	0.751200209	0.115	0.429	0.002371576
NAA25	7.91E-07	0.691834583	0.115	0.446	0.002371576
BPTF	7.91E-07	0.459253461	0.154	0.107	0.002372883
SETD5	8.32E-07	0.3357224	0.077	0.214	0.00249678
FCGRT	8.32E-07	0.502789878	0.077	0.161	0.00249678
FYTTD1	8.32E-07	-1.0409147	0	0.125	0.002497123
CA2	8.75E-07	0.611901204	0.154	0.75	0.002626179
DUSP6	8.76E-07	0.49305841	0.077	0.232	0.002627256
TMEM259	8.76E-07	-0.51301417	0	0.411	0.002627615
OAT	9.22E-07	0.304022455	0.154	0.161	0.002764661
CDC5L	9.68E-07	0.99302374	0.154	0.5	0.002904633
DHX29	9.68E-07	0.811377226	0.154	0.339	0.002904633
URM1	9.69E-07	0.283277795	0.115	0.679	0.002906998
TMEM38B	9.69E-07	0.91515054	0.154	0.054	0.002906998
TMEM87A	9.69E-07	0.72836691	0.115	0.143	0.002908181
WDR54	9.69E-07	0.443995281	0.077	0.286	0.002908181
HMCES	9.69E-07	0.407589948	0.077	0.661	0.002908181
LRRC59	9.69E-07	0.329028364	0.115	0.464	0.002908181
SDR39U1	9.70E-07	0.300690884	0.154	0.732	0.002908575
CYTH4	1.02E-06	0.346993681	0.154	0.339	0.003058035
CCDC88B	1.02E-06	0.347770185	0.038	0.482	0.003059688
TMEM70	1.02E-06	0.251801846	0.154	0.107	0.003059688
NAAA	1.02E-06	0.595237796	0.154	0.5	0.003059688
FAM162A	1.02E-06	-0.508949284	0.077	0.268	0.003059688
TSG101	1.07E-06	0.719489358	0.115	0.054	0.003217909
ZNF766	1.07E-06	0.618768986	0.077	0.143	0.003217909
THUMPD1	1.07E-06	-0.28643369	0.077	0.107	0.003218342
TCTN3	1.13E-06	0.873576241	0.154	0.196	0.003380366
LEMD2	1.13E-06	0.257298733	0.038	0.536	0.003384899
PTDSS1	1.13E-06	0.506051423	0.154	0.25	0.003384899
NFATC3	1.19E-06	0.403381701	0.077	0.5	0.003559259
BEX2	1.19E-06	0.684376403	0.154	0.071	0.003559734
PCIF1	1.19E-06	0.259138597	0.154	0.518	0.003559734
TMEM199	1.25E-06	0.783921867	0.154	0.179	0.003738267
KIF9	1.25E-06	0.59338835	0.154	0.839	0.003742743
NRDC	1.25E-06	0.789840946	0.154	0.214	0.003743241
LMAN1	1.25E-06	0.340472733	0.154	0.5	0.003743241
MAP2K3	1.31E-06	0.575423567	0.115	0.107	0.003935309
SLC25A11	1.38E-06	0.653983264	0.115	0.411	0.004135748
ORC4	1.38E-06	0.600546468	0.115	0.071	0.004135748
C17orf49	1.38E-06	0.841432161	0.115	0.536	0.004135748
UBE2W	1.45E-06	0.860829777	0.154	0.75	0.004344281
MCPH1	1.45E-06	0.7552908	0.154	0.286	0.004344281
CEP350	1.45E-06	0.260242968	0.077	0.179	0.004349421
TRAF3	1.45E-06	0.917191364	0.154	0.25	0.004349421
IFNGR2	1.45E-06	-0.376762633	0.115	0.607	0.004349993
ARL2BP	1.45E-06	0.731900282	0.154	0.518	0.004349993
SMU1	1.45E-06	0.541438919	0.154	0.214	0.004349993
RPF1	1.52E-06	0.706182916	0.154	0.125	0.004566504
ANKH	1.52E-06	0.379517278	0.077	0.554	0.004571886
SAMD8	1.52E-06	0.667278053	0.154	0.196	0.004572484
ZNF770	1.60E-06	1.052455987	0.154	0.732	0.004799635
SLC39A1	1.60E-06	1.034384159	0.154	0.714	0.004799635
BCL7A	1.60E-06	0.780675848	0.115	0.161	0.00480339
MCM5	1.60E-06	0.678807533	0.154	0.321	0.00480339
ATG5	1.60E-06	0.827240407	0.154	0.571	0.00480339
PBXIP1	1.60E-06	0.480999044	0.154	0.411	0.004805895
FGD5-AS1	1.60E-06	-0.607841305	0	0.571	0.004805895
TSEN34	1.68E-06	0.758906189	0.154	0.196	0.005044183
RNF168	1.68E-06	0.977298041	0.154	0.232	0.005044183
ARRDC2	1.68E-06	0.90424634	0.154	0.25	0.005044183
CRBN	1.68E-06	1.047545429	0.154	0.071	0.005048114
AVL9	1.68E-06	1.069685356	0.154	0.429	0.005048114
TRAPPC4	1.77E-06	0.459491119	0.115	0.125	0.005304798
CAPN2	1.77E-06	0.563726344	0.077	0.161	0.005306856
MAGEF1	1.77E-06	0.470782813	0.077	0.143	0.005306856
ZKSCAN1	1.86E-06	0.915362473	0.154	0.286	0.005569695
HUS1	1.86E-06	1.021511392	0.154	0.321	0.005569695
CREBZF	1.86E-06	0.678681119	0.115	0.464	0.005574
UBALD2	1.86E-06	0.873139801	0.115	0.5	0.005574
PNO1	1.86E-06	0.475841938	0.077	0.375	0.005576154
RPS6KA5	1.95E-06	0.647513709	0.154	0.321	0.005856302
DESI2	1.95E-06	0.579368966	0.115	0.125	0.005858556
COPS8	1.95E-06	0.292396414	0.154	0.125	0.005859308
MED11	1.95E-06	-0.601525652	0	0.107	0.005859308
OTUD1	1.95E-06	-0.339157582	0	0.571	0.005859308
RNF113A	1.95E-06	-0.266522046	0.154	0.304	0.005859308
TLE3	2.05E-06	0.967305158	0.154	0.464	0.006147599
PIP5K1A	2.05E-06	1.019634419	0.154	0.679	0.006147599
CWC22	2.05E-06	0.649910636	0.154	0.125	0.006154671
ECSIT	2.05E-06	0.720479144	0.077	0.571	0.006154671
SF3B4	2.05E-06	0.856242045	0.115	0.143	0.006154671
CHCHD5	2.05E-06	-0.299619487	0.038	0.125	0.006155457
BLCAP	2.05E-06	0.460173327	0.115	0.304	0.006155457
RRBP1	2.16E-06	0.344732861	0.077	0.768	0.006465133
EBF1	2.16E-06	0.743386293	0.154	0.625	0.006465133
C3orf38	2.16E-06	1.101127708	0.154	0.054	0.006465133
LYRM1	2.16E-06	-0.750045817	0	0.179	0.006465956
ABI1	2.16E-06	0.509414929	0.154	0.143	0.006465956
SDF2	2.26E-06	0.381615287	0.115	0.143	0.006788025
TBC1D1	2.26E-06	0.46149486	0.077	0.125	0.006791467
VPS8	2.26E-06	-0.266081733	0	0.393	0.006791467
LGMN	2.50E-06	0.674085575	0.115	0.411	0.007486558
BOD1L1	2.62E-06	0.517513016	0.115	0.446	0.007864159
LYPLA2	2.62E-06	0.276053294	0.077	0.125	0.007864159
ABTB1	2.62E-06	0.598972738	0.115	0.286	0.007864159
CCDC107	2.62E-06	0.499418908	0.154	0.036	0.007865143
USP3	2.62E-06	0.341613654	0.154	0.732	0.007865143
AGO2	2.75E-06	0.597217784	0.115	0.5	0.008253813
C2orf74	2.75E-06	0.304684489	0.038	0.143	0.00825793
SERPINI1	2.75E-06	0.393572765	0.038	0.679	0.00825793
DCP1A	2.89E-06	0.796972453	0.154	0.393	0.008665198
DNAJC9	2.89E-06	0.299020187	0.077	0.232	0.008668426
SETBP1	2.89E-06	0.411883545	0.077	0.375	0.008668426
PARVG	2.89E-06	0.343579046	0.154	0.125	0.008669502
WDR13	2.89E-06	-0.693286707	0	0.304	0.008669502
DAPP1	2.89E-06	-0.445019178	0.154	0.107	0.008669502
PPP1R14B	3.03E-06	0.252951553	0.038	0.286	0.009100717
NUP88	3.03E-06	0.540731114	0.154	0.554	0.009100717
MICAL3	3.18E-06	0.685811762	0.154	0.482	0.009547763
DPH3	3.18E-06	0.337492178	0.154	0.089	0.009552466
PSMD14	3.34E-06	0.435559455	0.115	0.482	0.010020764
FABP5	3.34E-06	0.653350702	0.154	0.125	0.010024451
IFI6	3.34E-06	0.563031305	0.115	0.536	0.010024451
RBM42	3.34E-06	0.599098894	0.154	0.054	0.010025681
MNDA	3.50E-06	0.540680811	0.154	0.304	0.010508489
SART1	3.50E-06	0.761681871	0.154	0.464	0.010508489
CCDC167	3.51E-06	0.786258055	0.154	0.661	0.010516193
DDX59	3.51E-06	0.334639144	0.077	0.321	0.010520046
MED19	3.51E-06	0.679955926	0.154	0.161	0.010520046
INTS8	3.51E-06	0.44026019	0.077	0.732	0.010520046
CHMP5	3.51E-06	0.339568614	0.154	0.446	0.010521331
CLINT1	3.51E-06	0.508087263	0.115	0.214	0.010521331
TMPO	3.51E-06	0.393567588	0.154	0.089	0.010521331
SMIM15	3.68E-06	-0.50912847	0.038	0.161	0.01104043
REXO2	3.86E-06	0.409600148	0.154	0.446	0.011570009
DTD1	3.86E-06	0.940459439	0.154	0.179	0.011570009
ZDHHC12	3.86E-06	0.32092796	0.077	0.179	0.011582629
RBM7	3.86E-06	0.294748601	0.192	0.143	0.011584032
RIC8A	4.05E-06	-0.517987846	0	0.161	0.012153237
CYB5B	4.25E-06	0.753310011	0.154	0.554	0.012743069
VBP1	4.25E-06	0.261524282	0.154	0.571	0.012749193
TOPORS	4.45E-06	1.079768246	0.154	0.464	0.013357108
RPP21	4.68E-06	0.30814225	0.192	0.071	0.014026188
CIITA	4.68E-06	0.387104731	0.192	0.125	0.014026188
TMBIM1	4.68E-06	0.342434724	0.115	0.125	0.014026188
MTMR6	4.68E-06	0.313264936	0.192	0.25	0.014026188
RNF11	4.68E-06	-0.412759129	0	0.107	0.014026188
HIF1AN	4.90E-06	0.592806109	0.077	0.196	0.014708025
STXBP2	5.14E-06	0.615862195	0.154	0.625	0.015423371
RAB11B	5.14E-06	0.32368138	0.192	0.143	0.015425193
EZH1	5.38E-06	0.912659327	0.154	0.643	0.016154852
NOL8	5.39E-06	0.908195601	0.115	0.304	0.016166258
ZEB2	5.39E-06	0.499985185	0.192	0.536	0.016171964
NFKBIZ	5.39E-06	0.288823495	0.192	0.696	0.016171964
TSFM	5.39E-06	0.448037829	0.077	0.482	0.016171964
PHF21A	5.39E-06	0.392046068	0.038	0.411	0.016173866
TMOD3	5.39E-06	0.508781526	0.192	0.268	0.016173866
SLC25A36	5.39E-06	0.425265581	0.192	0.482	0.016173866
DOK1	5.39E-06	0.390212665	0.038	0.375	0.016173866
SLAMF6	5.65E-06	0.381890301	0.077	0.393	0.016955271
ANKRD39	5.65E-06	0.439146969	0.077	0.214	0.016955271
CCT6A	5.65E-06	0.335769428	0.192	0.089	0.016957257
BAG5	5.65E-06	0.595662101	0.154	0.107	0.016957257
MTHFD2L	5.92E-06	0.516685892	0.077	0.518	0.017774822
NRBF2	6.21E-06	0.749619716	0.192	0.232	0.018632206
CLECL1	6.21E-06	-0.615024786	0.077	0.125	0.01863437
ABT1	6.21E-06	0.7397938	0.192	0.214	0.01863437
GOLT1B	6.21E-06	0.529863842	0.192	0.714	0.01863437
ODC1	6.21E-06	0.317113317	0.192	0.071	0.01863437
BCL7B	6.51E-06	0.291036332	0.115	0.268	0.019529083
CEBPG	6.51E-06	0.861731207	0.192	0.607	0.019531342
HERC1	6.51E-06	0.4181539	0.192	0.107	0.019531342
CCDC47	6.51E-06	0.688746259	0.192	0.375	0.019531342
ANXA4	6.51E-06	-0.273706707	0.038	0.357	0.019531342
PTPN7	6.51E-06	0.616039824	0.154	0.411	0.019531342
CDV3	6.51E-06	-0.309802647	0.038	0.125	0.019531342
DAAM1	6.82E-06	0.606984565	0.154	0.482	0.020460109
CLK4	6.82E-06	0.773046936	0.192	0.321	0.020467179
IFT20	6.82E-06	-0.388034272	0.077	0.375	0.020467179
ETS1	6.82E-06	0.958276263	0.192	0.196	0.020467179
IP6K2	6.82E-06	0.606358639	0.154	0.286	0.020469536
NSRP1	7.14E-06	0.6950095	0.154	0.518	0.021426163
STRADA	7.14E-06	1.110384812	0.154	0.304	0.021426163
BACE2	7.15E-06	0.478080066	0.077	0.536	0.021448289
DNAJA3	7.15E-06	0.564030768	0.077	0.375	0.021448289
MANBA	7.15E-06	0.781768024	0.192	0.179	0.021450748
STX7	7.15E-06	-0.652407562	0.192	0.179	0.021450748
LYRM2	7.15E-06	0.518410171	0.154	0.339	0.021450748
SENP5	7.48E-06	0.821447692	0.154	0.357	0.022451198
UBE2G2	7.49E-06	0.918513709	0.154	0.446	0.022466587
SERPINB9	7.49E-06	0.373892546	0.192	0.161	0.022474284
MKNK2	7.49E-06	0.989226813	0.192	0.643	0.022474284
CDPF1	7.49E-06	0.792647539	0.077	0.518	0.022474284
MAD1L1	7.49E-06	0.902279525	0.154	0.089	0.022474284
IL27RA	7.49E-06	-0.763402685	0	0.107	0.022476851
FLNA	7.49E-06	0.524271619	0.192	0.286	0.022476851
SRP72	7.49E-06	0.537449092	0.154	0.482	0.022476851
TIAL1	7.49E-06	0.359253536	0.192	0.357	0.022476851
UROS	7.84E-06	0.723298344	0.154	0.732	0.023523027
NUP107	7.85E-06	0.515625766	0.115	0.696	0.023539082
TYW3	7.85E-06	0.57182545	0.115	0.089	0.023547112
TIFA	7.85E-06	1.076023717	0.192	0.518	0.023547112
PYCR2	7.85E-06	0.352374741	0.077	0.214	0.023547112
ARPC5L	7.85E-06	-0.272241096	0.115	0.143	0.02354979
ATXN2	7.85E-06	0.252110678	0.038	0.536	0.02354979
ING3	7.85E-06	0.655605058	0.192	0.268	0.02354979
BCAP29	8.21E-06	1.068662444	0.192	0.768	0.024615783
LYRM7	8.21E-06	1.154646341	0.192	0.679	0.024643674
YAF2	8.22E-06	1.197763628	0.192	0.607	0.024660422
HIP1R	8.22E-06	1.228043283	0.192	0.357	0.024660422
SSBP4	8.22E-06	1.018011366	0.192	0.107	0.024668799
SND1	8.22E-06	0.83546677	0.192	0.589	0.024671592
BAZ2A	8.22E-06	0.988179715	0.192	0.339	0.024671592
CCNT2	8.61E-06	1.034727959	0.192	0.214	0.025832715
ZCCHC8	8.61E-06	1.034636966	0.192	0.375	0.025832715
A1BG	8.61E-06	0.553650558	0.192	0.232	0.025844366
MPHOSPH10	9.00E-06	0.764623498	0.192	0.75	0.027009595
SLC36A4	9.02E-06	0.942022102	0.115	0.071	0.027058156
MFNG	9.02E-06	0.462562591	0.154	0.107	0.027070307
TMEM263	9.45E-06	0.408259126	0.115	0.321	0.028339025
CARD8-AS1	9.45E-06	0.366172517	0.077	0.589	0.028348528
AGPAT2	9.89E-06	1.361088892	0.154	0.107	0.029657887
CBWD1	9.89E-06	0.546365106	0.115	0.286	0.029677698
NCOA4	9.90E-06	0.397962002	0.077	0.268	0.029687608
MOB4	9.90E-06	-0.293102879	0.192	0.161	0.029690911
HIST1H2AC	1.04E-05	0.434218707	0.192	0.411	0.031076644
NELFCD	1.04E-05	0.654019456	0.192	0.5	0.031086976
KIAA2026	1.08E-05	0.676326065	0.115	0.071	0.032538432
CHD7	1.13E-05	0.675301861	0.192	0.75	0.034043287
C2orf69	1.13E-05	0.728962716	0.154	0.25	0.034043287
PLSCR1	1.13E-05	0.892079342	0.154	0.375	0.034043287
TXNDC15	1.13E-05	0.740948428	0.154	0.661	0.034043287
RABEP2	1.14E-05	0.643087922	0.115	0.589	0.034065733
KDM5A	1.14E-05	0.650766596	0.192	0.411	0.034080704
RNF213	1.14E-05	0.420751774	0.154	0.286	0.034080704
UNC50	1.19E-05	0.702082516	0.077	0.554	0.035673027
ZNF439	1.19E-05	-0.568122226	0	0.375	0.035676928
GUCD1	1.19E-05	0.984784382	0.192	0.196	0.035676928
KCNAB2	1.24E-05	1.121698727	0.192	0.411	0.037263103
FARSB	1.24E-05	0.870830271	0.115	0.321	0.037328094
CCDC174	1.24E-05	0.430259797	0.154	0.071	0.037344356
GPATCH8	1.24E-05	-0.507857606	0	0.107	0.037344356
PHF1	1.24E-05	0.287538055	0.192	0.589	0.037344356
SRRM2	1.30E-05	-0.743302791	0.231	0.196	0.039085991
KIAA0355	1.30E-05	-0.555613532	0	0.214	0.039085991
TNFRSF17	1.30E-05	-0.446227427	0	0.125	0.039085991
TP53TG1	1.36E-05	0.929427095	0.192	0.411	0.04081673
FAM210A	1.36E-05	0.576496141	0.154	0.518	0.040860823
XRRA1	1.36E-05	0.268187882	0.115	0.536	0.040887298
SEMA4B	1.36E-05	0.56337777	0.115	0.232	0.04090054
CAMK1D	1.36E-05	0.83922364	0.154	0.5	0.04090054
DYNLRB1	1.36E-05	-0.474281099	0.154	0.554	0.040904955
CFAP97	1.36E-05	0.306188399	0.077	0.179	0.040904955
FAM120AOS	1.43E-05	1.337655711	0.192	0.054	0.042758513
SPPL2A	1.43E-05	0.58260266	0.154	0.286	0.042786096
TMEM138	1.43E-05	0.496408458	0.077	0.196	0.042799892
TAP1	1.43E-05	0.393064094	0.192	0.089	0.042804492
GLYR1	1.49E-05	1.076917909	0.192	0.696	0.04469222
LRCH3	1.49E-05	1.029778166	0.154	0.161	0.044740077
GFER	1.49E-05	0.727627975	0.154	0.286	0.044768811
ARHGEF2	1.49E-05	0.477686219	0.115	0.054	0.044783183
ASCC2	1.49E-05	0.354273214	0.077	0.161	0.044783183
CD19	1.49E-05	-0.316979429	0.231	0.161	0.044787975
DAPK3	1.56E-05	0.480183312	0.077	0.536	0.046853917
MYLIP	1.56E-05	0.414938825	0.154	0.089	0.046858908
TMED10	1.56E-05	-0.486182696	0.231	0.589	0.046858908
DOCK11	1.56E-05	-0.273893822	0	0.286	0.046858908
RPIA	1.63E-05	1.142010535	0.154	0.482	0.048968967
FAM126A	1.63E-05	1.238795339	0.192	0.214	0.04900014
UBLCP1	1.71E-05	0.54698054	0.115	0.071	0.051272414
SNW1	1.71E-05	0.379924457	0.192	0.143	0.051277828
NIT2	1.71E-05	0.382474763	0.077	0.179	0.051277828
CLK3	1.71E-05	0.778467008	0.192	0.107	0.051277828
MKLN1	1.79E-05	0.826185113	0.192	0.589	0.05362789
AUP1	1.79E-05	0.306807012	0.192	0.179	0.053633527
SMARCA2	1.79E-05	0.683608658	0.192	0.482	0.053633527
FOXJ3	1.87E-05	0.390283574	0.077	0.107	0.05608624
CD2AP	1.87E-05	0.938397243	0.192	0.321	0.05608624
SCYL1	1.95E-05	0.82223178	0.154	0.75	0.05859673
BORCS6	1.96E-05	0.520167362	0.077	0.357	0.058651704
H2AFJ	1.96E-05	0.356282075	0.115	0.464	0.058651704
INTS6	1.96E-05	0.305238693	0.077	0.214	0.058651704
FUOM	1.96E-05	0.486567287	0.115	0.071	0.058651704
TRABD	1.96E-05	0.484479924	0.154	0.125	0.058657815
PES1	1.96E-05	0.399464961	0.038	0.357	0.058657815
LSM2	1.96E-05	-0.461043339	0.115	0.232	0.058657815
MTERF4	1.96E-05	0.360954384	0.115	0.161	0.058657815
ANKRD36	2.04E-05	0.600645688	0.115	0.696	0.061309602
DIP2B	2.04E-05	1.265216848	0.192	0.089	0.061309602
S100PBP	2.04E-05	0.717837383	0.115	0.625	0.061309602
SPOP	2.04E-05	0.430000037	0.192	0.214	0.061328683
KDELR1	2.04E-05	-0.254539874	0.192	0.589	0.061335044
XPC	2.13E-05	0.778924323	0.192	0.125	0.063996046
DNAJC3	2.13E-05	0.69679947	0.192	0.304	0.063996046
SDHC	2.14E-05	-0.736015125	0.038	0.125	0.064128367
MDH1	2.14E-05	-0.589720095	0.192	0.232	0.064128367
VGLL4	2.23E-05	0.662153181	0.115	0.179	0.067014969
P4HA1	2.23E-05	0.979699052	0.192	0.554	0.067014969
SMAP1	2.23E-05	0.27497086	0.115	0.232	0.067035639
SNX22	2.34E-05	0.476300909	0.154	0.179	0.070053775
OMA1	2.34E-05	0.383658427	0.077	0.571	0.070075285
KLHL12	2.34E-05	0.767074938	0.077	0.607	0.070075285
PAX5	2.34E-05	1.019430628	0.192	0.089	0.070082457
ZNF22	2.34E-05	0.616320317	0.192	0.268	0.070082457
UBE4B	2.44E-05	0.390688407	0.077	0.429	0.073245799
UBAP2L	2.55E-05	1.074995806	0.192	0.625	0.076405092
BAZ1B	2.55E-05	0.859955158	0.192	0.446	0.076482639
KAT6A	2.67E-05	0.993795865	0.192	0.375	0.080008926
SLC38A2	2.79E-05	0.373195335	0.192	0.161	0.083605008
RSF1	2.91E-05	0.545090363	0.192	0.089	0.087319471
TPP1	2.91E-05	0.302978242	0.154	0.054	0.087354421
FAM102A	3.04E-05	0.93184374	0.192	0.161	0.091172466
GGPS1	3.17E-05	1.13339795	0.154	0.196	0.095243597
CDS2	3.18E-05	0.792134584	0.115	0.161	0.095300273
BRAF	3.18E-05	0.620330282	0.115	0.518	0.095300273
FOPNL	3.18E-05	0.691919771	0.154	0.232	0.09532862
VTI1B	3.32E-05	0.664554573	0.154	0.268	0.09948707
FAM192A	3.32E-05	0.730095154	0.115	0.107	0.099546
GORASP2	3.32E-05	0.906616063	0.154	0.071	0.099575476
CANX	3.32E-05	0.460800111	0.192	0.661	0.099585302
SH2D3A	3.32E-05	-0.391789817	0	0.125	0.099585302
ARF3	3.32E-05	-0.671337548	0	0.107	0.099585302
HM13	3.32E-05	0.382777127	0.154	0.429	0.099585302
LILRB1	3.46E-05	0.765553695	0.154	0.143	0.103909742
IGLC3	3.47E-05	0.415508233	0.154	0.214	0.104001655
ZCCHC9	3.47E-05	0.601176154	0.077	0.196	0.104001655
CTBS	3.47E-05	0.667803852	0.192	0.696	0.104011871
TRMT13	3.62E-05	0.634474429	0.115	0.536	0.108582414
EIF4G3	3.62E-05	0.760398347	0.077	0.339	0.108614271
FLYWCH2	3.78E-05	0.478517749	0.115	0.125	0.113387586
MECP2	3.78E-05	0.430661477	0.192	0.125	0.1134207
JKAMP	3.95E-05	1.030211796	0.192	0.589	0.118394172
SMAD3	3.95E-05	0.469232332	0.077	0.125	0.118428589
CISD1	4.12E-05	-0.898354057	0	0.429	0.123657788
BIRC2	4.12E-05	0.465888901	0.231	0.446	0.123657788
SDF2L1	4.12E-05	-0.339643441	0.038	0.125	0.123657788
POLR2A	4.30E-05	0.399051857	0.231	0.589	0.129093129
ANKRD11	4.49E-05	0.667941304	0.154	0.143	0.134625902
NUTM2B-AS1	4.49E-05	0.882135456	0.192	0.179	0.134703109
PECAM1	4.49E-05	0.607841558	0.115	0.25	0.134703109
CARD8	4.49E-05	0.622875961	0.231	0.357	0.1347546
PSMB10	4.49E-05	-0.271159265	0.231	0.214	0.1347546
ERGIC2	4.49E-05	0.293694355	0.231	0.5	0.1347546
SP140L	4.49E-05	-0.472493412	0.077	0.143	0.1347546
LRRC57	4.68E-05	0.951955148	0.154	0.446	0.140517319
PPP4R3B	4.69E-05	0.32728678	0.192	0.357	0.140651025
BDP1	4.69E-05	0.42689694	0.192	0.161	0.140651025
TBCC	4.89E-05	0.776416186	0.154	0.179	0.14677765
PEPD	4.89E-05	-0.454028749	0.038	0.196	0.146791544
MAP3K1	4.89E-05	0.457400676	0.231	0.446	0.146791544
THYN1	4.89E-05	-0.722104045	0	0.196	0.146791544
RBM26	4.89E-05	0.474046599	0.231	0.929	0.146791544
SNRPN	4.89E-05	-0.611183189	0.231	0.554	0.146791544
C8orf33	5.10E-05	0.256256308	0.115	0.464	0.153127906
ADPRM	5.11E-05	0.321549258	0.077	0.161	0.153171194
PDCD7	5.11E-05	-0.48537509	0	0.464	0.153185626
HIST1H1D	5.11E-05	0.564236102	0.231	0.232	0.153185626
ARID1B	5.11E-05	0.312926662	0.154	0.393	0.153185626
ERCC1	5.11E-05	0.52421805	0.231	0.214	0.153185626
PLD3	5.33E-05	0.49013728	0.115	0.429	0.159783135
RGS1	5.33E-05	0.252807057	0.231	0.089	0.159843081
LYN	5.33E-05	0.837162842	0.192	0.482	0.159843081
CASP8	5.33E-05	-0.737049626	0	0.107	0.159843081
UBA5	5.33E-05	-0.324217113	0	0.125	0.159843081
KLF12	5.55E-05	0.836666065	0.154	0.107	0.166618473
COA6	5.80E-05	0.514904892	0.154	0.214	0.173972952
VPS37B	5.80E-05	0.371326289	0.231	0.125	0.173989114
FAM133B	5.80E-05	-0.252993228	0.231	0.25	0.173989114
DOCK8	5.80E-05	0.259139198	0.192	0.143	0.173989114
EPB41	5.80E-05	0.565840314	0.231	0.071	0.173989114
NANS	6.05E-05	0.926485331	0.192	0.071	0.181431997
DPH5	6.05E-05	0.537624504	0.077	0.518	0.181482329
PCMT1	6.05E-05	0.337739301	0.115	0.125	0.181482329
SEC63	6.05E-05	0.618874852	0.231	0.571	0.181499109
FOXP1	6.05E-05	-0.521457095	0.231	0.161	0.181499109
TMEM167A	6.05E-05	0.936782446	0.154	0.429	0.181499109
TTC17	6.05E-05	0.467424672	0.231	0.768	0.181499109
CCNK	6.05E-05	0.688855852	0.231	0.393	0.181499109
CYP20A1	6.05E-05	0.350433926	0.115	0.107	0.181499109
TBC1D10C	6.05E-05	-0.536849953	0.231	0.232	0.181499109
ATF7IP2	6.31E-05	0.57823792	0.231	0.089	0.189315337
CTNNB1	6.31E-05	0.756867989	0.192	0.054	0.189315337
QRSL1	6.31E-05	-0.400107101	0.154	0.232	0.189315337
NFAT5	6.31E-05	0.677320202	0.231	0.179	0.189315337
GPR18	6.31E-05	0.704011862	0.231	0.482	0.189315337
CLDND1	6.31E-05	0.538728749	0.231	0.107	0.189315337
CYB5R4	6.31E-05	0.445311725	0.154	0.107	0.189315337
PRR3	6.58E-05	0.674231465	0.115	0.518	0.197377155
HGS	6.58E-05	0.632336843	0.077	0.286	0.197431394
PLD4	6.58E-05	0.412780731	0.115	0.107	0.197449477
KMT2C	6.58E-05	0.569896428	0.231	0.554	0.197449477
GPCPD1	6.58E-05	1.067849624	0.192	0.018	0.197449477
STIP1	6.86E-05	0.605496739	0.231	0.357	0.205894851
MSL2	6.86E-05	0.519816109	0.077	0.196	0.205894851
CYBB	6.86E-05	0.654371354	0.231	0.125	0.205894851
TSPAN13	6.86E-05	-0.610716831	0.115	0.179	0.205913619
CNOT6L	6.86E-05	0.673909257	0.231	0.786	0.205913619
EFHC1	7.15E-05	0.879201188	0.115	0.518	0.214642373
TBC1D15	7.15E-05	0.89529135	0.115	0.411	0.214642373
DNAJB2	7.16E-05	-0.270565382	0.038	0.161	0.214720276
MYCBP2	7.16E-05	-0.497801808	0.231	0.125	0.214720276
PSMB4	7.16E-05	0.416629533	0.231	0.536	0.214720276
CPSF6	7.46E-05	0.882307409	0.231	0.179	0.223862188
ZMYM2	7.46E-05	0.862586326	0.231	0.339	0.223862188
TMED4	7.46E-05	0.684544461	0.231	0.5	0.2238824
EHD1	7.46E-05	0.375860242	0.231	0.75	0.2238824
ACAP2	7.46E-05	-0.722672295	0.231	0.464	0.2238824
DDX19B	7.78E-05	0.261964123	0.038	0.214	0.233413392
SSBP1	7.78E-05	-0.709018113	0.154	0.214	0.233413392
CLIC4	7.78E-05	0.707066184	0.231	0.643	0.233413392
IVNS1ABP	7.78E-05	0.545122988	0.231	0.143	0.233413392
CD68	8.11E-05	0.600866566	0.115	0.286	0.243240094
RYBP	8.11E-05	0.62461199	0.115	0.518	0.243240094
TRIM28	8.11E-05	0.480706238	0.077	0.464	0.243305359
HELLS	8.11E-05	0.491217761	0.077	0.536	0.243305359
MLEC	8.11E-05	-0.299745348	0	0.232	0.243327117
PARP14	8.11E-05	0.391594898	0.231	0.161	0.243327117
EIF2AK2	8.44E-05	1.007865919	0.192	0.714	0.253186788
ZBTB43	8.45E-05	0.746692181	0.115	0.357	0.253547646
HLA-DOA	8.45E-05	0.346801003	0.231	0.661	0.253615351
ZNF639	8.45E-05	-0.284977696	0	0.286	0.253637922
PXK	8.45E-05	1.074138962	0.192	0.196	0.253637922
PLIN2	8.80E-05	1.142168443	0.231	0.5	0.264126594
UBA3	8.81E-05	0.602498637	0.115	0.089	0.264267006
CTSB	8.81E-05	1.230663245	0.231	0.518	0.264337233
C19orf48	8.81E-05	0.400047424	0.077	0.196	0.264337233
RAB18	8.81E-05	0.257442503	0.154	0.286	0.264337233
CSNK1D	8.81E-05	0.931750069	0.231	0.821	0.264360646
MTSS1	9.18E-05	0.468909642	0.231	0.268	0.275413519
PKN1	9.18E-05	-0.492084126	0	0.107	0.275510637
TAF4B	9.55E-05	1.305231626	0.231	0.661	0.286600457
R3HDM2	9.56E-05	0.676618412	0.154	0.125	0.28685203
USP33	9.56E-05	1.340725283	0.231	0.75	0.28685203
MS4A7	9.57E-05	0.543181303	0.115	0.143	0.287003055
PEX1	9.57E-05	0.728905685	0.115	0.5	0.287003055
C19orf66	9.57E-05	0.890881058	0.154	0.107	0.28707859
SH3KBP1	9.57E-05	0.991806612	0.231	0.446	0.28707859
BFAR	9.57E-05	0.654054188	0.231	0.607	0.287103771
TMEM9B	9.97E-05	0.403757072	0.192	0.089	0.299156463
RBM5	9.97E-05	0.679395362	0.231	0.429	0.299156463
PATL2	0.000103715	0.837861523	0.192	0.696	0.311144557
ELP2	0.000103895	0.445104033	0.231	0.214	0.311685684
DIMT1	0.000103895	0.926854455	0.231	0.268	0.311685684
CD59	0.000108227	0.381679681	0.077	0.143	0.324680916
NCBP2-AS2	0.000108227	0.969343586	0.192	0.161	0.324680916
DCP2	0.000108236	0.722767022	0.192	0.125	0.324708983
RANGRF	0.000108236	0.403166432	0.115	0.304	0.324708983
CDCA7L	0.000112748	0.723882978	0.231	0.518	0.3382445
WDR61	0.000112748	-0.288350929	0.038	0.125	0.3382445
ZFR	0.000112748	0.355580116	0.231	0.518	0.3382445
BCL2A1	0.000117397	0.847690549	0.231	0.125	0.352190368
HSD17B8	0.000117397	0.7241466	0.115	0.375	0.352190368
WAS	0.000117437	0.472221495	0.192	0.054	0.352310982
PSMC5	0.000117437	-0.46402048	0.115	0.179	0.352310982
ICE2	0.000121945	1.319454023	0.231	0.786	0.365835119
RWDD4	0.000122205	0.769071913	0.154	0.536	0.366615361
NDUFV1	0.000122268	0.667060724	0.231	0.429	0.366802805
SARS	0.000122268	0.286530451	0.115	0.179	0.366802805
PYCARD	0.000122299	0.281043167	0.154	0.518	0.366896554
RAB3GAP1	0.000122309	1.098959206	0.231	0.607	0.366927808
CD164	0.000122309	-0.274860708	0.269	0.268	0.366927808
IFITM3	0.000127328	0.321051713	0.115	0.554	0.381985463
PRR34-AS1	0.000127328	0.378887486	0.115	0.464	0.381985463
CHD6	0.000127328	0.712279925	0.115	0.232	0.381985463
PLPP5	0.000127361	0.564050588	0.231	0.143	0.382082613
RAB8A	0.000127372	0.37033237	0.115	0.071	0.382115001
ADPRHL2	0.000132631	-0.351548602	0	0.482	0.39789325
FBXL15	0.000132631	-0.4416966	0	0.179	0.39789325
C16orf91	0.000138048	0.500197467	0.115	0.554	0.41414487
NOLC1	0.000138095	0.809440978	0.231	0.054	0.414283931
RB1CC1	0.000138095	0.86522212	0.231	0.196	0.414283931
GRWD1	0.00014335	1.203051716	0.231	0.571	0.430049815
TNIP2	0.000143758	0.315062874	0.077	0.393	0.431273106
TMC8	0.00014377	1.101662381	0.231	0.107	0.431309125
UTY	0.00014377	0.786106199	0.231	0.482	0.431309125
ZNHIT1	0.000149651	0.313726939	0.115	0.179	0.448954329
ANKRD36B	0.000149651	0.619010322	0.077	0.536	0.448954329
EPB41L4A-AS1	0.000149664	-0.51992667	0.231	0.107	0.448991638
HIBADH	0.000149664	-0.516781699	0	0.161	0.448991638
EMC3	0.000149664	0.716531165	0.192	0.464	0.448991638
PDLIM2	0.000155733	0.610084114	0.115	0.107	0.467200472
CCDC115	0.000155772	1.22871559	0.231	0.589	0.467316384
B4GALT1	0.000155772	0.925077646	0.231	0.321	0.467316384
TM2D1	0.000155772	0.965712701	0.231	0.589	0.467316384
PEBP1	0.000155785	-0.420264114	0.269	0.375	0.467355026
KYNU	0.000155785	0.889202817	0.231	0.161	0.467355026
FANCF	0.000155785	-0.526647723	0	0.179	0.467355026
UQCRC2	0.000155785	-0.554723609	0.154	0.107	0.467355026
STARD7	0.000162088	0.61404363	0.231	0.643	0.486263554
MAPKAPK5-AS1	0.000162128	0.61857773	0.154	0.107	0.486383594
RPN2	0.000162141	0.447785273	0.231	0.482	0.486423613
EIF4EBP1	0.000168603	0.921037315	0.154	0.071	0.505808234
POLM	0.000168686	0.931005775	0.192	0.518	0.506056771
FKBP2	0.000168741	0.736579524	0.231	0.643	0.506222513
TBC1D22A	0.000168741	0.363661907	0.192	0.143	0.506222513
UBE2V2	0.000168741	0.603015094	0.192	0.143	0.506222513
MPV17L2	0.000175578	0.613261301	0.077	0.464	0.52673475
MED21	0.000175593	0.86084001	0.231	0.446	0.526777656
SFXN1	0.000182557	0.807617827	0.154	0.411	0.54767173
ZNF511	0.000182646	0.701210852	0.115	0.107	0.547938145
ACAA1	0.000182646	0.55213882	0.115	0.089	0.547938145
MOAP1	0.00018269	0.573522051	0.115	0.196	0.548071388
NARS	0.00018269	0.466873304	0.154	0.179	0.548071388
TMEM206	0.00018269	0.562470863	0.077	0.411	0.548071388
RAB28	0.000190027	0.655701955	0.115	0.161	0.570080686
HSF1	0.000190027	0.627856748	0.115	0.125	0.570080686
FIBP	0.000190088	-0.531625385	0.038	0.143	0.570264598
KDM4C	0.000197751	0.606752907	0.231	0.071	0.59325254
HSD17B12	0.000205375	0.595202046	0.192	0.571	0.616124439
DLD	0.000205637	0.621766577	0.115	0.518	0.61691204
HHEX	0.000205687	0.412290884	0.115	0.107	0.617059797
P4HB	0.000205703	0.674267653	0.192	0.143	0.617109055
TMED8	0.000213361	1.216343501	0.231	0.804	0.64008216
TRAP1	0.000213615	1.071396278	0.192	0.696	0.640845577
LGALS9	0.000213785	0.97176985	0.154	0.482	0.641354893
LAGE3	0.000213887	0.895875488	0.192	0.429	0.641660625
CES2	0.000213938	0.353779874	0.077	0.161	0.641813531
SMC1A	0.000222165	1.450100162	0.192	0.482	0.666495889
THOC7	0.000222517	0.290966595	0.192	0.357	0.667550213
NMD3	0.000231036	1.010256877	0.192	0.732	0.693107655
EBPL	0.000231381	0.345379164	0.077	0.161	0.694143917
SLC9A3R1	0.000240614	0.705128334	0.192	0.5	0.721842657
PRPF38B	0.000250172	-0.839094733	0.192	0.214	0.750517092
TGS1	0.000260086	0.824372707	0.231	0.714	0.780257236
TTC39C	0.000260086	0.346700006	0.038	0.143	0.780257236
ARID4B	0.000270367	-0.350415211	0.269	0.125	0.811099633
SLC2A1	0.000281006	0.63890957	0.077	0.232	0.843017369
RPL7L1	0.000281027	0.424670294	0.231	0.536	0.843081962
DNAJC4	0.000281027	-0.291555875	0.269	0.339	0.843081962
LBR	0.000281027	-0.489922261	0.077	0.125	0.843081962
DTWD1	0.000291303	1.380356021	0.231	0.732	0.873907729
COASY	0.000292081	-0.522112159	0	0.107	0.87624306
FAM208A	0.000303449	1.12637695	0.231	0.25	0.910346794
CNTRL	0.000303541	0.539201478	0.231	0.25	0.910622959
FAM122A	0.000303541	-0.706912524	0	0.143	0.910622959
TOX4	0.000303541	0.263572984	0.115	0.125	0.910622959
NXF1	0.000315326	0.647980017	0.115	0.071	0.945977433
ZFAND2B	0.000315326	0.514564799	0.115	0.179	0.945977433
ELP5	0.000327637	0.601021078	0.154	0.304	0.982910361
TSPYL2	0.000327735	0.487921022	0.231	0.357	0.983205446
RBM6	0.000327735	-0.694647804	0.077	0.268	0.983205446
TDP2	0.000340473	0.480911436	0.077	0.5	1
ACP5	0.000340473	0.591542919	0.269	0.25	1
NFATC2IP	0.000340498	-0.461739834	0	0.125	1
ASH1L	0.000340498	0.410682338	0.269	0.625	1
ZC3H12A	0.000340498	0.292020887	0.269	0.625	1
ZNF706	0.000340498	-0.341719715	0.308	0.268	1
NRBP1	0.000340498	0.430091248	0.269	0.643	1
VASP	0.00035362	0.555027008	0.269	0.107	1
JAGN1	0.000353725	0.256835554	0.115	0.107	1
CEBPB	0.000367323	0.52248581	0.115	0.25	1
LSM3	0.000367431	-0.425748128	0.115	0.143	1
GLB1	0.000367431	0.280661518	0.038	0.196	1
OXR1	0.00038152	0.552391574	0.231	0.768	1
CAP1	0.000381632	0.569750183	0.231	0.107	1
PRPS1	0.000381632	0.584298516	0.269	0.464	1
SEC13	0.000381632	0.594143624	0.269	0.643	1
BRD2	0.00039623	0.485008562	0.269	0.125	1
RAB30-AS1	0.000396317	0.384665603	0.077	0.143	1
MRPL45	0.000396317	0.665859046	0.192	0.696	1
FOXN3	0.000396346	0.515380726	0.269	0.714	1
XPNPEP1	0.000396346	0.315271896	0.038	0.107	1
DNTTIP2	0.000411587	0.349621733	0.269	0.107	1
NRM	0.000427344	0.478889881	0.077	0.5	1
SLC33A1	0.000427375	-0.34800225	0	0.125	1
6-Mar	0.000427375	0.560193815	0.269	0.125	1
POLR2C	0.000427375	0.618784555	0.231	0.321	1
TMEM170A	0.000460003	1.070228749	0.231	0.643	1
LHPP	0.000478164	0.507054385	0.269	0.232	1
AIG1	0.000478198	-0.30053858	0.038	0.161	1
NAGK	0.000478198	0.390205003	0.192	0.304	1
ASB1	0.000496003	1.05452455	0.154	0.589	1
SAR1A	0.000496354	-0.616870458	0	0.107	1
AFF3	0.000496354	0.271419337	0.269	0.554	1
TCERG1	0.000496354	0.865613507	0.269	0.393	1
PHC3	0.000496354	0.317608503	0.269	0.464	1
BCKDK	0.000496354	-0.464658669	0	0.196	1
RNF41	0.000496354	0.628064342	0.231	0.554	1
PKM	0.000496354	-0.280703412	0.269	0.214	1
GNPTG	0.000515116	0.515448067	0.115	0.196	1
ZNF292	0.000515153	0.544336549	0.269	0.607	1
PNN	0.000515153	-0.642910509	0.308	0.161	1
OSBPL9	0.000515153	0.982643569	0.269	0.214	1
CLTB	0.000515153	-0.444798424	0	0.125	1
TOB2	0.000534575	0.606453306	0.115	0.071	1
ADAM19	0.000534613	0.826291934	0.192	0.089	1
CNIH1	0.000534613	-0.453853596	0.115	0.161	1
ZDHHC6	0.000534613	0.363410464	0.269	0.607	1
ZNF148	0.000554717	0.901754709	0.269	0.268	1
SLC38A1	0.000554756	-0.276799534	0.231	0.143	1
YBEY	0.000575445	0.674556073	0.115	0.696	1
GNB5	0.000575564	0.804537432	0.231	0.304	1
POLE3	0.000597016	1.108342206	0.269	0.571	1
ASL	0.000597139	0.452908257	0.077	0.446	1
TUBA1C	0.00059718	0.650793106	0.269	0.607	1
HNRNPUL1	0.00059718	0.556130559	0.269	0.589	1
SSU72	0.00059718	-0.856507214	0	0.143	1
DNAAF2	0.000619337	0.980971041	0.269	0.696	1
RNF169	0.000619337	0.486492655	0.115	0.589	1
ITFG2	0.000619507	1.148895345	0.269	0.107	1
USP6NL	0.000619507	1.196499023	0.269	0.464	1
KANSL1	0.000642434	0.811171527	0.154	0.071	1
GNG2	0.000642609	0.27029907	0.269	0.036	1
UPF3B	0.000642609	0.816299227	0.269	0.143	1
SH3BP5	0.000642609	-0.560823496	0.038	0.179	1
VCPKMT	0.000642609	0.547346625	0.269	0.411	1
PLA2G16	0.000642609	-0.691794862	0	0.125	1
UBQLN1	0.000642609	0.351254712	0.269	0.732	1
HDHD3	0.000666464	0.497288957	0.077	0.161	1
ABRACL	0.00066651	0.349221475	0.192	0.143	1
MRPL50	0.00066651	0.969103151	0.231	0.071	1
NDUFAF2	0.000691048	0.514326333	0.115	0.161	1
TGIF1	0.000691188	0.933107533	0.269	0.482	1
RAB30	0.000691188	0.491750704	0.269	0.786	1
CMC2	0.000691235	0.57322051	0.269	0.25	1
PRPF8	0.000691235	0.250910365	0.192	0.107	1
IRF2BP2	0.000691235	0.543852644	0.269	0.161	1
LAMP2	0.000716762	0.619424307	0.077	0.25	1
FAM173A	0.000716762	0.25539443	0.077	0.161	1
SLC25A45	0.00071681	0.276747742	0.038	0.357	1
RAB1B	0.00071681	0.795307033	0.269	0.286	1
POP5	0.000742767	0.964848602	0.192	0.286	1
OSBPL8	0.000743064	0.494032589	0.269	0.286	1
3-Mar	0.000743262	0.764597599	0.269	0.179	1
PPP2R5E	0.000743262	1.055176147	0.231	0.286	1
ACO2	0.000743262	0.734775249	0.192	0.125	1
DAP	0.000797855	0.988299811	0.192	0.571	1
ABCB7	0.000798855	0.830194486	0.115	0.054	1
FRYL	0.000798908	0.772576427	0.269	0.571	1
RHOT2	0.000827615	1.004091963	0.154	0.571	1
FKBP3	0.000827615	0.427640928	0.154	0.571	1
MIF4GD	0.000827615	0.89729899	0.154	0.071	1
BMS1	0.000827615	1.056875538	0.154	0.732	1
DUSP2	0.00082794	0.733944907	0.269	0.179	1
CREM	0.00082794	1.10478481	0.269	0.179	1
ARAP2	0.000828103	0.271122533	0.077	0.196	1
TSEN2	0.000828158	0.278329801	0.038	0.429	1
DUSP22	0.000828158	0.644757277	0.192	0.143	1
HDAC9	0.000828158	0.868802344	0.269	0.375	1
PARP8	0.000828158	0.833929579	0.269	0.679	1
MIEN1	0.000828158	0.433546897	0.269	0.393	1
TRIM56	0.000858175	0.533566556	0.115	0.143	1
SURF1	0.000858343	0.345320983	0.154	0.161	1
RPP38	0.000858343	0.30956797	0.077	0.357	1
KIAA1143	0.000858399	-0.252783721	0.038	0.107	1
BCCIP	0.000858399	0.788043764	0.269	0.375	1
SRPK2	0.000889661	0.499145533	0.192	0.125	1
GTF2F2	0.000889661	0.957447559	0.269	0.804	1
C6orf62	0.000889661	-0.91885854	0	0.179	1
TMEM179B	0.000955375	0.716039554	0.269	0.696	1
SRFBP1	0.00098964	0.556538638	0.115	0.089	1
ISG15	0.000989829	0.568730305	0.231	0.125	1
RPN1	0.000989829	1.399078687	0.269	0.214	1
PCGF5	0.000989892	0.759068301	0.269	0.5	1
UGP2	0.000989892	0.719012234	0.192	0.429	1
PDCD2	0.000989892	-0.69123354	0	0.107	1
TTC32	0.001025301	0.726121379	0.115	0.054	1
NECAP1	0.001025561	0.944977764	0.269	0.107	1
HMOX2	0.001025561	0.759933661	0.192	0.161	1
PHF6	0.001062416	0.596251818	0.154	0.071	1
PEX16	0.001100218	0.681152843	0.115	0.429	1
PAK2	0.001100493	-0.263176412	0.192	0.107	1
PLRG1	0.001139545	0.931204056	0.115	0.089	1
PRR7	0.001139758	0.724790515	0.192	0.339	1
AMFR	0.001139758	0.33858133	0.077	0.304	1
GAPT	0.001139829	-0.353568546	0.077	0.125	1
TTC14	0.001139829	0.516418843	0.231	0.054	1
HADHB	0.001180169	0.921830765	0.269	0.696	1
PRNP	0.001180461	0.497112533	0.269	0.071	1
DOHH	0.001180461	0.304881833	0.038	0.125	1
MR1	0.001222428	-0.538653985	0	0.107	1
ZNF226	0.001265769	-0.458299895	0	0.161	1
NDUFAB1	0.001265769	0.614790349	0.231	0.375	1
PHF20L1	0.001310525	-0.486982283	0	0.125	1
IKZF3	0.001310525	0.506746969	0.231	0.125	1
TALDO1	0.001310525	0.384399353	0.192	0.071	1
CTNNA1	0.001310525	-0.384091416	0	0.25	1
DENND1C	0.00140411	1.338092195	0.231	0.196	1
RFC2	0.001404364	0.603763548	0.077	0.554	1
CSTB	0.001404448	0.721164716	0.231	0.429	1
FADS3	0.001453615	0.791271702	0.077	0.464	1
GOT2	0.001453702	-0.333626253	0	0.143	1
ILKAP	0.001504455	0.678254891	0.077	0.125	1
CCT5	0.001504544	0.514826679	0.231	0.143	1
STK24	0.001556099	1.042326869	0.154	0.446	1
XRN2	0.00155702	0.392145521	0.269	0.071	1
ATF1	0.001610797	0.565331297	0.192	0.161	1
C21orf91	0.001611081	0.841590998	0.077	0.321	1
H1FX	0.001667061	-0.581395771	0.038	0.25	1
DYNLT1	0.001724725	0.420240821	0.154	0.143	1
C1orf52	0.001724725	1.19975869	0.269	0.429	1
REV3L	0.001724725	0.361483039	0.154	0.107	1
CTNNBL1	0.001783187	1.063142082	0.192	0.125	1
MIS18BP1	0.001784114	0.875842036	0.231	0.107	1
LACTB2	0.001784218	-0.363907032	0	0.536	1
AASDHPPT	0.001784218	0.844046329	0.192	0.143	1
MFSD10	0.001784218	1.0511966	0.192	0.071	1
MRPL44	0.001844532	0.702862818	0.154	0.125	1
PKHD1L1	0.001845486	0.427660654	0.077	0.429	1
PWP1	0.001845592	0.351101472	0.269	0.071	1
TIMM10	0.001845592	0.564835352	0.308	0.429	1
RPRD1A	0.001906721	1.059011174	0.269	0.464	1
NDUFA10	0.0019089	0.492709482	0.192	0.161	1
HSH2D	0.0019089	0.529716189	0.308	0.143	1
LIMS1	0.002040387	1.285784092	0.154	0.429	1
IGHA1	0.002041078	0.621927745	0.308	0.286	1
EIF2B2	0.002041539	-0.315037754	0	0.357	1
S100A11	0.002110982	-0.782525662	0.077	0.232	1
TRBC2	0.002110982	-0.480047278	0.346	0.196	1
RASSF5	0.002110982	0.476703781	0.308	0.411	1
ARMC8	0.00218137	1.026398809	0.269	0.446	1
VRK1	0.002182099	0.845236851	0.115	0.5	1
GCC2	0.002182586	0.290530864	0.308	0.304	1
CA11	0.002256285	0.450698594	0.077	0.411	1
METTL21A	0.00225641	0.382980939	0.231	0.179	1
ATM	0.00225641	-0.841924952	0.192	0.232	1
HEBP1	0.00225641	-0.584845492	0	0.125	1
EXOSC9	0.002332001	0.947838812	0.115	0.196	1
ATG3	0.002332515	1.058263121	0.269	0.643	1
EEA1	0.002410832	0.286338985	0.077	0.393	1
BTBD10	0.002410832	0.679963477	0.077	0.107	1
TRIM8	0.002410832	0.631195925	0.077	0.464	1
MAPK1	0.002410964	-0.336831739	0	0.107	1
ECHDC1	0.002410964	-0.526488409	0.038	0.196	1
PCF11	0.002491686	0.623912493	0.269	0.125	1
EPSTI1	0.002574596	0.312571237	0.192	0.196	1
ACAT2	0.002575013	0.543709456	0.115	0.143	1
CD70	0.002659595	1.028505617	0.192	0.536	1
BLOC1S2	0.002660453	1.038210591	0.231	0.054	1
IER5	0.002660882	0.489013363	0.308	0.25	1
SMIM4	0.002660882	0.861875629	0.231	0.5	1
NCF4	0.002660882	0.469620192	0.308	0.286	1
MVB12A	0.002660882	0.454605307	0.077	0.446	1
MRPS18B	0.002748038	0.901159146	0.269	0.589	1
STAG3	0.002748919	0.35176071	0.231	0.214	1
NUP37	0.002749507	-0.381457382	0	0.179	1
PPP1R12A	0.002749507	0.417349566	0.308	0.232	1
RALBP1	0.002749507	-0.472688527	0	0.107	1
SYS1	0.002749507	0.395781457	0.308	0.375	1
PSMB6	0.002749507	0.276445588	0.269	0.214	1
CUX1	0.002839161	0.933228151	0.231	0.554	1
CHORDC1	0.002934583	0.663864849	0.308	0.143	1
AKAP13	0.002934583	-0.384655697	0.346	0.161	1
CKS1B	0.003029732	0.666350509	0.154	0.321	1
MRPL49	0.003130309	0.370914362	0.115	0.107	1
KRR1	0.003130798	0.59297148	0.308	0.107	1
ZNF276	0.003130798	0.83135237	0.077	0.411	1
ATG101	0.003233578	1.073932465	0.308	0.071	1
TCEA2	0.003337532	1.030050835	0.154	0.625	1
TP53I13	0.003339078	0.315324407	0.077	0.214	1
PITHD1	0.00333925	0.548592012	0.308	0.518	1
CETN2	0.00333925	-0.647129576	0	0.143	1
CWF19L2	0.00344189	0.990931286	0.231	0.161	1
CARHSP1	0.003447353	0.602266414	0.154	0.179	1
PJA2	0.003448058	0.491892451	0.115	0.071	1
SECISBP2L	0.003448058	0.748564554	0.308	0.554	1
SIPA1L1	0.003448058	0.759576443	0.308	0.893	1
IGHD	0.003559903	0.90136449	0.231	0.143	1
HELB	0.003560084	-0.378881944	0	0.107	1
ABCF3	0.003560084	0.42934731	0.038	0.571	1
S1PR1	0.003675226	0.674621293	0.308	0.5	1
P2RY8	0.003675226	0.833468155	0.308	0.339	1
NAMPT	0.003675411	0.400976778	0.308	0.214	1
CARD16	0.003675411	-0.386008731	0.077	0.125	1
PHPT1	0.003916119	0.478365212	0.269	0.589	1
MOB3A	0.004038062	1.000662269	0.308	0.464	1
DDX27	0.004040064	1.215277405	0.308	0.125	1
C16orf74	0.004041265	0.41056309	0.115	0.304	1
DNAJA2	0.004042066	0.635908998	0.154	0.054	1
CHI3L2	0.004303785	0.709242593	0.115	0.357	1
SETX	0.004304627	0.463247242	0.308	0.679	1
ADGRE5	0.004441408	0.688771001	0.308	0.089	1
PMPCB	0.004441624	0.816519852	0.308	0.482	1
BORCS7	0.004441624	0.329622952	0.231	0.161	1
RAB37	0.004578135	0.940917387	0.192	0.357	1
ECHS1	0.004580347	0.67266746	0.192	0.571	1
BACH2	0.004581674	0.887402263	0.308	0.768	1
OGFOD3	0.004725266	1.019944176	0.154	0.518	1
ATOX1	0.004726626	0.856424386	0.154	0.196	1
CCDC50	0.004727307	0.563289576	0.269	0.214	1
PLEKHA2	0.004727307	0.700590909	0.231	0.125	1
CCDC130	0.004727307	0.721798965	0.077	0.125	1
C9orf78	0.004727534	-0.257459521	0.346	0.339	1
YIPF6	0.004875717	0.429232344	0.115	0.482	1
COMMD4	0.004876415	0.450235457	0.077	0.375	1
NFE2L2	0.004876647	0.327486476	0.269	0.161	1
CHID1	0.004876647	-0.358684076	0	0.107	1
MTIF3	0.005025239	0.763443713	0.231	0.393	1
SUPT20H	0.00502762	0.668967925	0.154	0.107	1
ACTR2	0.005030002	-0.552480981	0.346	0.196	1
TIMM22	0.005179165	1.235433006	0.269	0.357	1
CLEC2D	0.005187705	0.262549127	0.154	0.143	1
PIN4	0.005348861	0.334731054	0.115	0.214	1
LAIR1	0.005349611	0.835275016	0.154	0.071	1
SLC44A2	0.005349611	1.022610672	0.308	0.446	1
ADPGK	0.005349862	0.951493519	0.308	0.268	1
RNF19A	0.005349862	0.585414134	0.308	0.232	1
CYFIP2	0.005349862	0.772950397	0.308	0.643	1
GGA2	0.005516326	0.684527293	0.308	0.089	1
ANXA2	0.005516582	0.436322277	0.192	0.232	1
NUDT9	0.005516582	0.306877166	0.038	0.107	1
ITGB7	0.005686927	1.352132501	0.154	0.143	1
TRIM13	0.005687714	0.372457955	0.115	0.125	1
SRSF1	0.005687714	0.355293003	0.231	0.125	1
HIST1H1C	0.005687977	0.485736618	0.154	0.107	1
KIAA1551	0.005687977	-0.329397208	0.346	0.161	1
CHTOP	0.005687977	0.576731612	0.231	0.125	1
ATG12	0.00586416	0.621366215	0.308	0.089	1
CAST	0.00586416	0.544899634	0.308	0.268	1
KCNN4	0.006044147	0.602201303	0.115	0.161	1
FAM219B	0.006044973	0.504260156	0.077	0.411	1
MZT1	0.006044973	1.043396633	0.192	0.089	1
MT1F	0.006045248	-0.678821561	0	0.286	1
ZNF92	0.006045248	0.842619245	0.308	0.643	1
CPEB4	0.006231358	-0.479091248	0	0.125	1
RNF2	0.006422322	0.46162447	0.077	0.143	1
SYK	0.006422611	0.470369534	0.308	0.179	1
KTN1	0.006618833	0.56037306	0.231	0.196	1
VRK3	0.006618833	0.440979594	0.077	0.107	1
NSMCE3	0.006619129	0.313620686	0.308	0.089	1
MGST3	0.006619129	-0.347442679	0.077	0.214	1
ATF5	0.006820734	0.444866792	0.077	0.179	1
ATP6V1H	0.006821037	0.526574073	0.231	0.089	1
RALY	0.007028462	-0.259898199	0.346	0.125	1
MRPL34	0.007230454	0.668925605	0.231	0.554	1
RUNX3	0.007453906	1.334862716	0.269	0.518	1
CD27	0.007460061	0.438237869	0.231	0.196	1
CCNG2	0.007460385	-0.79176465	0	0.125	1
SEPHS2	0.007684818	0.444045001	0.115	0.107	1
SLF2	0.00768515	0.355495693	0.038	0.107	1
ERAP2	0.00768515	0.261821101	0.308	0.143	1
EXOG	0.007909182	1.196770296	0.192	0.607	1
RCSD1	0.007914608	0.738290268	0.308	0.125	1
CHD9	0.007915965	0.357453501	0.308	0.089	1
FAM136A	0.008146031	1.327755165	0.231	0.125	1
HES1	0.008151581	0.657709408	0.115	0.143	1
UNC93B1	0.008152622	0.356496312	0.077	0.143	1
TMEM106C	0.008644664	0.860113542	0.115	0.661	1
C1orf35	0.008644664	0.793648563	0.115	0.321	1
ABHD13	0.008902178	1.266911993	0.269	0.661	1
RILPL2	0.008902549	-0.343545537	0.346	0.304	1
ENY2	0.008902549	0.386019077	0.346	0.393	1
FNBP1	0.008902549	-0.290199095	0.346	0.143	1
ZCRB1	0.009435885	0.330913228	0.115	0.143	1
ARPC1B	0.009435885	0.277127371	0.308	0.143	1
TMEM123	0.009713093	0.616590312	0.269	0.143	1
SREK1	0.009997538	0.672541694	0.308	0.214	1
PSMA3-AS1	0.010287721	0.575624608	0.115	0.089	1
SAMM50	0.010584544	0.734040651	0.154	0.143	1
GSTK1	0.010587083	0.604132262	0.346	0.143	1
ORAI1	0.010588776	-0.557806846	0	0.464	1
MAP7D3	0.010895465	0.644788984	0.077	0.393	1
ITGB1	0.011186182	1.034307214	0.308	0.143	1
HEXA	0.011210911	0.821655412	0.346	0.482	1
ZFP36L1	0.011524962	1.441991372	0.654	0.214	1
NAPA	0.011533535	0.339633899	0.346	0.696	1
HEXB	0.011533535	0.911376915	0.154	0.161	1
ERICH1	0.011533987	-0.441250396	0.077	0.143	1
NDUFV3	0.011533987	0.336810269	0.038	0.107	1
RWDD1	0.011533987	-0.332655015	0.385	0.589	1
HPCAL1	0.011533987	0.367205075	0.115	0.125	1
UQCRFS1	0.011533987	-0.37256978	0.385	0.214	1
UBE2J1	0.011864837	0.283204552	0.346	0.179	1
MRFAP1	0.011865298	0.527413638	0.346	0.143	1
MAD2L2	0.011865298	-0.70253772	0	0.107	1
HIBCH	0.011865298	-0.293081109	0.038	0.107	1
NFYB	0.012551412	0.844490019	0.115	0.071	1
MED30	0.012553335	0.252253413	0.308	0.179	1
DYM	0.012908458	0.73215804	0.115	0.125	1
CNN3	0.01290993	0.294583872	0.077	0.107	1
TTF1	0.01290993	0.342336822	0.077	0.107	1
CHD2	0.012910421	0.401879532	0.346	0.196	1
FCHO1	0.01325893	1.496100476	0.308	0.232	1
CDKN2D	0.013275964	0.818763812	0.346	0.268	1
PEA15	0.013276465	0.474820511	0.346	0.089	1
BIRC3	0.013276465	-0.421053961	0.308	0.304	1
OSTC	0.013651653	0.399197742	0.231	0.161	1
TIMM13	0.013651653	0.305787176	0.154	0.25	1
NSUN5	0.014034088	0.431609315	0.115	0.179	1
HMOX1	0.014035654	0.561647893	0.077	0.107	1
KAT2A	0.014035654	0.56744932	0.077	0.125	1
RPS10	0.014036176	0.487746669	0.731	0.554	1
FLOT2	0.014430228	0.919068298	0.231	0.143	1
NEAT1	0.014833459	0.544162595	0.346	0.179	1
NUP58	0.014833459	0.495921448	0.346	0.482	1
SMC6	0.014833459	0.883782461	0.346	0.411	1
IQGAP1	0.014834003	0.531725662	0.346	0.054	1
NUTM2A-AS1	0.014834003	0.412855212	0.346	0.179	1
GPATCH4	0.015670958	0.635143817	0.077	0.214	1
ZNF791	0.016103367	0.805987949	0.346	0.643	1
INO80E	0.016105099	1.106977803	0.346	0.571	1
C18orf32	0.016105677	0.507667266	0.346	0.232	1
WDR34	0.016544477	0.686880476	0.154	0.179	1
EAPP	0.016549777	0.769161892	0.308	0.5	1
SSR1	0.016550366	0.380700836	0.192	0.196	1
ATP6V1E1	0.017005202	0.707659017	0.192	0.393	1
EZR	0.017005803	-0.509388546	0.308	0.25	1
BSDC1	0.017005803	0.728341852	0.346	0.607	1
PHTF2	0.0174722	0.930713638	0.346	0.625	1
UBE3A	0.017949151	1.037873317	0.346	0.357	1
CHMP7	0.017949775	0.435573098	0.269	0.232	1
MRPS6	0.01843238	0.828435951	0.231	0.161	1
AP1S2	0.0184362	0.724299929	0.192	0.143	1
HADH	0.01843811	0.474965876	0.077	0.143	1
DEGS1	0.018936741	0.598447294	0.346	0.554	1
RABGGTB	0.018936741	0.957732333	0.346	0.321	1
IGHA2	0.018938688	0.261853637	0.115	0.125	1
DDX18	0.018939337	-0.356945152	0.154	0.25	1
CD22	0.01945111	1.001196941	0.308	0.071	1
COTL1	0.019451771	-0.340195079	0.115	0.286	1
TIPIN	0.019451771	-0.950082406	0	0.125	1
NUDT16L1	0.019451771	-0.729582413	0	0.196	1
UQCR10	0.019976278	-0.303493514	0.346	0.339	1
DNAJB1	0.020506217	0.537694513	0.346	0.232	1
DNAJC10	0.021062435	0.270488654	0.115	0.125	1
TMEM109	0.021062435	0.448679486	0.192	0.125	1
TOR3A	0.021062435	0.658061784	0.346	0.696	1
TPM4	0.021062435	0.600139468	0.308	0.429	1
EML4	0.021062435	0.511171048	0.346	0.161	1
DDX6	0.021624556	0.323440362	0.308	0.125	1
DNAJC2	0.021624556	0.500696202	0.154	0.054	1
HARS	0.022196786	0.72384963	0.115	0.107	1
FBXO8	0.022198965	0.66967376	0.077	0.125	1
SRGN	0.022199692	-0.400404317	0.308	0.25	1
ARHGEF1	0.022199692	0.512869568	0.346	0.679	1
PPIE	0.022780685	0.75787635	0.154	0.089	1
SMAGP	0.022787344	0.386035006	0.077	0.357	1
E2F4	0.022788084	-0.343953814	0	0.143	1
ZNF273	0.023389227	0.587013935	0.077	0.107	1
VOPP1	0.02338998	0.410950437	0.231	0.125	1
SAFB2	0.02338998	-0.312136422	0.038	0.125	1
MT-ND3	0.02400486	-0.514831797	0.308	0.286	1
TRAF4	0.02400486	0.463471689	0.077	0.464	1
TAX1BP1	0.02400486	0.300411995	0.385	0.143	1
MARCKS	0.024635278	0.616745642	0.154	0.107	1
C16orf87	0.025271232	0.792147734	0.154	0.107	1
TTC19	0.025279187	-0.400290054	0.038	0.143	1
CDC42EP3	0.025279187	0.47578346	0.346	0.161	1
ZNF75A	0.025934372	0.473128339	0.115	0.179	1
APLP2	0.025934372	0.998638703	0.269	0.464	1
MRPL36	0.025934372	0.65636073	0.115	0.321	1
FBL	0.025937611	-0.327366286	0.385	0.196	1
YPEL5	0.026607514	0.488233907	0.346	0.268	1
SRSF6	0.026609986	0.565172178	0.115	0.196	1
RPLP0	0.02661081	-0.575390985	0.346	0.536	1
PAFAH1B1	0.027295694	0.914225281	0.346	0.357	1
CMTR2	0.028002593	-0.339017685	0.038	0.196	1
MRPS5	0.028704345	0.71642448	0.231	0.643	1
SAMSN1	0.028718237	0.707241799	0.308	0.125	1
HSPH1	0.028720842	0.728004435	0.308	0.089	1
SEC61A1	0.028721711	-0.702389406	0	0.214	1
SDHD	0.028721711	-0.469535924	0.346	0.214	1
SCAI	0.029453141	0.802956669	0.115	0.196	1
MT-ND2	0.029456674	-0.545632281	0.192	0.321	1
HINT2	0.029456674	-0.363272673	0.038	0.196	1
MAPKAP1	0.030198772	1.132030532	0.154	0.411	1
TXNDC17	0.030207758	0.548298884	0.231	0.107	1
AIMP1	0.03097524	0.288786137	0.269	0.143	1
KARS	0.03097524	-0.668144235	0	0.179	1
TIMM8B	0.03175847	0.402588376	0.077	0.143	1
CCT7	0.0317594	0.505348	0.385	0.304	1
RPSA	0.03256052	0.378745451	0.731	0.429	1
TPST2	0.034213811	0.420374853	0.077	0.196	1
TACC1	0.035064543	1.231650294	0.346	0.571	1
KNOP1	0.035068515	-0.526790306	0	0.321	1
CCR7	0.035939351	0.632280345	0.385	0.589	1
MT1X	0.036830622	-0.324554078	0.038	0.321	1
ADAR	0.037738555	0.693723468	0.385	0.143	1
SDF4	0.037739597	0.32961499	0.077	0.107	1
FTH1	0.038663352	0.751243921	0.385	0.607	1
IL16	0.038666528	0.290361273	0.385	0.518	1
PHACTR1	0.039614896	0.567928963	0.385	0.089	1
EGLN1	0.039614896	-0.493434275	0	0.375	1
GTF2I	0.04057746	1.012088679	0.192	0.286	1
RPS18	0.041567588	0.951209329	0.615	0.482	1
PPIB	0.041568697	-0.400510337	0.462	0.429	1
SP140	0.041568697	0.281307794	0.385	0.179	1
TRAPPC10	0.041568697	0.311935333	0.038	0.196	1
SFPQ	0.042571303	0.596117628	0.385	0.411	1
PCBD1	0.043580603	0.827359069	0.192	0.571	1
RPA3	0.043592041	0.74949845	0.231	0.179	1
PHF5A	0.044650861	0.328034419	0.385	0.482	1
MAP3K13	0.044652022	-1.13373146	0	0.214	1
MAPRE1	0.044652022	0.712197145	0.385	0.143	1
JAK3	0.045709968	1.172436576	0.192	0.143	1
RPRD1B	0.045720578	0.6535763	0.077	0.125	1
CDK2AP2	0.045721757	0.317508703	0.308	0.125	1
AKIRIN2	0.047921223	0.529428851	0.385	0.5	1
SEC23A	0.047921223	0.410061231	0.115	0.089	1
RTN4	0.047924865	0.454678399	0.385	0.446	1
OCIAD2	0.047924865	0.475058452	0.346	0.268	1
DUSP1	0.049048994	0.419507184	0.346	0.286	1
CHURC1	0.049060082	0.38694482	0.308	0.179	1
IFT43	0.049060082	0.431884853	0.077	0.196	1
DBP	0.050175282	1.054526764	0.231	0.589	1
HBP1	0.050217783	0.692010666	0.385	0.732	1
SPCS1	0.050219033	-0.510824643	0.423	0.393	1
POU2AF1	0.051394489	0.688285064	0.385	0.375	1
LY9	0.051394489	1.157610878	0.269	0.036	1
BCAS2	0.051399562	0.452498047	0.308	0.375	1
NDUFAF4	0.051399562	0.873347237	0.346	0.125	1
RPS29	0.051399562	0.587188687	0.692	0.393	1
SMARCB1	0.052601946	0.285380096	0.385	0.232	1
TBRG1	0.052603232	0.393760619	0.385	0.071	1
RBMX	0.052603232	-0.255374105	0.423	0.232	1
STAT3	0.053829071	0.435190923	0.385	0.143	1
SMAD2	0.053829071	0.41119943	0.077	0.107	1
KRTCAP2	0.053830376	-0.297498355	0.346	0.196	1
BST2	0.056355075	0.537087702	0.385	0.196	1
DDX24	0.056356416	-0.270753851	0.462	0.286	1
SNRPC	0.056356416	0.411756539	0.385	0.25	1
WIPF1	0.057655986	0.473224446	0.385	0.357	1
NEU1	0.058966586	0.90048251	0.385	0.696	1
TSC22D1	0.058980373	-0.522323569	0	0.107	1
NUCKS1	0.060324326	0.777392361	0.385	0.179	1
RGS19	0.060329916	0.361529144	0.385	0.179	1
CYLD	0.061704957	0.653943899	0.385	0.446	1
AREG	0.063100099	0.997009413	0.385	0.679	1
TRAPPC2L	0.063100099	0.66589581	0.154	0.161	1
GALT	0.063105839	0.342711234	0.038	0.107	1
TMEM154	0.064531452	0.407053935	0.231	0.161	1
CCND3	0.064532906	-0.277854514	0.423	0.25	1
RCC1	0.064532906	0.441438768	0.385	0.679	1
PRKRA	0.065971774	0.904541252	0.154	0.089	1
CIAPIN1	0.065986502	-0.437129394	0	0.143	1
MYL6	0.065986502	-0.63529373	0.385	0.482	1
BTN3A2	0.065986502	0.86169726	0.154	0.089	1
RPS8	0.067465483	0.579974818	0.654	0.429	1
PICALM	0.067466975	-0.562205697	0	0.232	1
PRDX3	0.067466975	-0.858236269	0	0.143	1
OSBPL10	0.068973159	0.316449146	0.077	0.107	1
THOC3	0.068973159	0.539293954	0.115	0.429	1
CDC42SE1	0.06897467	-0.33638893	0.423	0.179	1
U2SURP	0.070509936	0.333344101	0.385	0.161	1
GTF3C5	0.072066926	0.906019054	0.115	0.161	1
SLC25A3	0.075283069	0.310135386	0.346	0.321	1
SF3B5	0.075283069	0.479925625	0.423	0.5	1
LYSMD2	0.076927277	0.430356304	0.115	0.232	1
MED31	0.076932098	0.656168552	0.269	0.196	1
RNMT	0.076933704	0.653549414	0.385	0.732	1
VAMP8	0.076933704	-0.396514423	0.346	0.304	1
DDX3X	0.076933704	-0.574857451	0.423	0.196	1
MRPL47	0.080318475	1.132628643	0.385	0.589	1
JAK1	0.082041543	0.600310578	0.423	0.179	1
GSTP1	0.082058192	0.393617773	0.5	0.5	1
SF3B6	0.082058192	0.445911973	0.385	0.161	1
PHB	0.083824958	0.399987634	0.231	0.125	1
ITGB1BP1	0.085619009	0.251963347	0.115	0.125	1
ADI1	0.085619009	0.326293299	0.115	0.25	1
SNRNP27	0.085625823	0.572374033	0.269	0.143	1
AKR7A2	0.087454365	0.28091645	0.077	0.107	1
ALDH2	0.087456088	-0.308612789	0.038	0.196	1
CCDC58	0.08931082	0.617715357	0.115	0.071	1
RGS2	0.09120423	0.657681704	0.385	0.196	1
DNAJC21	0.091211275	-0.597825905	0	0.357	1
EIF4G2	0.091211275	0.667714712	0.615	0.232	1
MT-CO3	0.093135121	-0.503521182	0.192	0.268	1
AKAP9	0.095095017	0.422010074	0.269	0.125	1
ZNF264	0.097085973	-0.316833527	0	0.161	1
HP1BP3	0.099108282	0.548204072	0.346	0.179	1
AEBP2	0.09911012	-0.564936531	0	0.125	1
MYL12A	0.09911012	-0.482083777	0.308	0.411	1
TMCO1	0.09911012	0.533760044	0.269	0.214	1
ZNF428	0.101160377	0.393206553	0.115	0.143	1
THAP5	0.101165949	0.440229353	0.077	0.125	1
ETHE1	0.103259378	-0.696900863	0	0.107	1
LPAR5	0.103259378	-0.905845518	0	0.125	1
SPG21	0.103259378	-0.642693321	0	0.179	1
EIF5B	0.10538329	0.385649155	0.154	0.25	1
SERTAD3	0.105385185	-0.686511061	0	0.143	1
GNAS	0.111969511	0.654252375	0.385	0.196	1
RAC1	0.111971462	-0.298662932	0.038	0.179	1
TMEM19	0.114229769	0.581595806	0.115	0.071	1
ORAI3	0.118858139	0.876379882	0.154	0.071	1
LIAS	0.121253257	-0.394610833	0	0.125	1
JUN	0.123593732	0.343705657	0.423	0.464	1
CHMP2B	0.126093937	0.861900557	0.423	0.107	1
DNAJB9	0.126112492	0.511957098	0.423	0.643	1
EIF1AY	0.126114553	0.275251624	0.423	0.464	1
AHSA1	0.126114553	-0.511482573	0.462	0.321	1
VPS13C	0.128599385	0.550153458	0.423	0.232	1
NCLN	0.128601464	0.491696013	0.038	0.143	1
UQCC3	0.131124224	0.286086593	0.077	0.25	1
HDLBP	0.131126321	-0.502120535	0	0.214	1
RHOB	0.133680988	0.732319626	0.385	0.375	1
ST6GAL1	0.133680988	0.588213005	0.423	0.875	1
SZRD1	0.133689448	0.270936298	0.115	0.071	1
LYRM9	0.133689448	0.316484489	0.038	0.107	1
C21orf2	0.136289034	0.408831256	0.077	0.357	1
NDUFAF1	0.136289034	0.50909263	0.077	0.179	1
IFITM2	0.136291166	0.965416622	0.5	0.25	1
RPL8	0.136291166	1.003248956	0.654	0.589	1
FAM104A	0.136291166	-0.412091219	0	0.107	1
IER2	0.138910297	0.286656047	0.385	0.339	1
PMAIP1	0.138910297	1.036944306	0.346	0.5	1
HACD4	0.138929645	0.721777783	0.077	0.25	1
JMJD1C	0.138929645	1.002881362	0.654	0.143	1
SCIMP	0.138931795	0.323074276	0.077	0.125	1
CD24	0.144322309	0.657970849	0.423	0.304	1
ZC3HAV1	0.144331045	0.506221964	0.423	0.143	1
VPS29	0.144331045	0.298889181	0.269	0.161	1
KIF5B	0.147090288	0.400520393	0.423	0.196	1
RIC3	0.147090288	0.87822492	0.269	0.375	1
ARL4A	0.152720604	0.553261784	0.423	0.321	1
HNRNPH1	0.152729538	-0.273739245	0.269	0.232	1
ACTB	0.161492525	0.286269169	0.423	0.393	1
MT2A	0.161494806	-0.461096298	0.038	0.357	1
FCRL1	0.164497136	0.58652309	0.423	0.375	1
MRPS33	0.164499433	0.408161474	0.192	0.196	1
ZFP36	0.167543658	0.25559243	0.385	0.286	1
CCDC12	0.167543658	0.356859837	0.346	0.214	1
HMGN3	0.16754597	0.329804286	0.423	0.214	1
HSPD1	0.170611424	0.599276884	0.231	0.179	1
NHLRC3	0.170625386	0.55556962	0.115	0.321	1
HSPA1B	0.173569124	1.298871752	0.346	0.161	1
ITGAE	0.173765879	0.514100078	0.231	0.143	1
RB1	0.176930369	0.911856521	0.423	0.179	1
ZBP1	0.180156701	-0.715808405	0	0.125	1
REL	0.180156701	-0.261613707	0.346	0.179	1
SERTAD1	0.183416861	0.439794822	0.423	0.429	1
KLF10	0.186696546	1.044717283	0.423	0.482	1
PIAS1	0.186720525	0.380315804	0.423	0.054	1
CCNH	0.190065531	0.449548077	0.423	0.125	1
HSP90B1	0.190067942	-0.514222437	0.385	0.179	1
SIPA1	0.193456931	0.783753406	0.231	0.268	1
RBPJ	0.193459356	-0.382350195	0.038	0.125	1
AHNAK	0.196892565	1.174656942	0.423	0.196	1
RPS19	0.196892565	0.617106303	0.5	0.304	1
ZNF322	0.200372663	0.284373359	0.077	0.143	1
HVCN1	0.200372663	0.479481796	0.462	0.321	1
PSMA3	0.200375113	0.379482768	0.423	0.375	1
P3H1	0.203899913	0.318600472	0.038	0.232	1
PPP3CA	0.207444893	0.804220047	0.192	0.179	1
IDS	0.207459731	0.68373705	0.538	0.357	1
IGKC	0.207469623	-1.799308666	0.231	0.554	1
RPL13	0.211059612	0.863819221	0.654	0.661	1
RANBP2	0.211074518	0.992327565	0.423	0.339	1
ATP2B1	0.211084455	0.718836899	0.423	0.089	1
MED28	0.211084455	0.547336869	0.269	0.161	1
HNRNPDL	0.211084455	0.487259815	0.538	0.196	1
RPS19BP1	0.211084455	0.292384739	0.308	0.179	1
CLN5	0.214742121	0.491132233	0.077	0.143	1
RASGEF1B	0.22217656	1.258668229	0.423	0.554	1
NFKBIA	0.222201721	0.549217925	0.423	0.179	1
ATP13A1	0.222201721	-0.532236733	0	0.107	1
PPP1CC	0.222201721	-0.395841217	0.231	0.214	1
IFNAR2	0.225996521	0.266275336	0.077	0.107	1
PRELID3B	0.225999047	1.040511441	0.423	0.75	1
RPL10	0.225999047	0.691467515	0.577	0.5	1
RPLP1	0.22979175	0.718453746	0.654	0.589	1
FHIT	0.229842463	-0.420147067	0	0.357	1
QDPR	0.229842463	-0.604696867	0	0.107	1
COMMD8	0.233732143	-0.290842798	0.038	0.179	1
CD180	0.241625335	1.232269888	0.192	0.143	1
BAG2	0.241640705	0.770188732	0.115	0.25	1
LRRFIP1	0.24164839	0.531964335	0.462	0.214	1
RSL24D1	0.241650952	0.311726845	0.5	0.321	1
HLA-C	0.241650952	-0.439004218	0.5	0.518	1
INO80	0.245677821	0.525669964	0.077	0.179	1
SKIL	0.249756714	0.32476465	0.462	0.125	1
SERP1	0.249756714	-0.348720594	0.423	0.411	1
ARID5B	0.253854216	0.598447045	0.462	0.464	1
IGHG2	0.25386972	0.411049193	0.192	0.232	1
PDE4B	0.253877472	0.418560306	0.423	0.125	1
HNRNPM	0.253880056	-0.270583324	0.115	0.179	1
MT-ND1	0.253880056	-0.32118854	0.308	0.304	1
UNC13D	0.258047957	0.429525693	0.077	0.268	1
ZNF302	0.27083564	0.709987954	0.115	0.25	1
PLEKHF2	0.27084607	0.462176151	0.462	0.161	1
SERF2	0.279614147	-0.756269616	0.423	0.429	1
S100A6	0.284069766	0.31648868	0.423	0.232	1
GMFG	0.293124512	-0.286554787	0.385	0.304	1
PSMB1	0.293124512	0.419732175	0.462	0.143	1
MT-ND4	0.297723753	-0.319289212	0.231	0.214	1
DNAJA1	0.302360444	0.998540831	0.577	0.429	1
TTC33	0.302368337	0.467194161	0.077	0.268	1
GPR183	0.311783109	0.825781102	0.577	0.232	1
PPP1R35	0.311783109	0.894717326	0.154	0.143	1
ARHGAP24	0.31179891	0.431412827	0.5	0.518	1
CTDSP1	0.31179891	0.471595129	0.115	0.125	1
FLOT1	0.31659811	0.4586832	0.077	0.179	1
B9D2	0.316600743	-0.581424809	0	0.125	1
SPI1	0.316600743	0.408774583	0.308	0.161	1
HSP90AA1	0.321347913	0.602079529	0.462	0.357	1
RHOH	0.321429564	0.589769454	0.385	0.143	1
NXT1	0.321440098	0.620384551	0.462	0.125	1
TUSC2	0.32632487	0.636235386	0.115	0.071	1
RHEB	0.32632487	0.316125558	0.192	0.196	1
FAM96A	0.326327503	0.531856769	0.462	0.125	1
RPS14	0.331252419	0.641582758	0.5	0.589	1
ZNF24	0.331260313	0.593071192	0.462	0.161	1
TXN	0.331262945	-0.631655949	0.077	0.357	1
TNFAIP8	0.336246401	0.451330118	0.654	0.304	1
1-Mar	0.341275213	0.672938122	0.462	0.179	1
RPS12	0.341275213	0.271054859	0.654	0.536	1
HEBP2	0.341275213	0.260702132	0.077	0.143	1
NDUFC1	0.34127784	0.718816924	0.308	0.214	1
TMEM216	0.346357218	-0.823487473	0	0.125	1
CLK1	0.351473999	0.968956728	0.423	0.089	1
SELL	0.351484484	0.508013446	0.385	0.304	1
CD37	0.361882416	-0.291287889	0.231	0.375	1
BTK	0.367142499	1.094795533	0.385	0.464	1
ATF7IP	0.372471017	0.345729383	0.462	0.071	1
RBM25	0.377826197	0.773568222	0.462	0.143	1
PANK2	0.377833983	0.550097417	0.077	0.161	1
SUCLG1	0.377836579	-0.349382606	0.038	0.214	1
UXT	0.388707075	0.54869554	0.423	0.232	1
LSM7	0.388709656	0.755389178	0.462	0.268	1
GEMIN7	0.394206619	0.840354225	0.115	0.214	1
RPS6	0.394206619	0.609624964	0.5	0.5	1
PSMB8-AS1	0.394216913	-0.306533573	0.077	0.196	1
UBB	0.39976856	0.309333648	0.577	0.464	1
HLA-A	0.399771125	-0.416510576	0.346	0.464	1
CLNS1A	0.399771125	0.289088189	0.269	0.143	1
MPC2	0.405369581	0.570721714	0.462	0.518	1
TAGAP	0.405372137	0.702167208	0.577	0.357	1
EIF6	0.411019781	0.692956227	0.308	0.232	1
LTB	0.416711346	0.321444944	0.269	0.339	1
ALDOA	0.416711346	0.922450583	0.577	0.482	1
ABCD3	0.42245425	0.284328422	0.038	0.161	1
RBBP4	0.42245425	0.325046643	0.308	0.161	1
IMPDH2	0.428238174	0.473141213	0.423	0.143	1
SQSTM1	0.428238174	0.251713541	0.346	0.196	1
MIF	0.428240687	0.352999635	0.308	0.357	1
COX7B	0.428240687	0.341234403	0.538	0.411	1
ZNF331	0.433985421	1.313771902	0.462	0.643	1
PRDM2	0.434072984	0.382523801	0.462	0.661	1
MRPL33	0.434072984	0.4917487	0.308	0.161	1
H2AFY	0.439926033	0.55989563	0.154	0.161	1
SPIB	0.439950921	0.341126957	0.346	0.143	1
PPIG	0.439950921	0.515762428	0.5	0.607	1
ATP6V0B	0.445864364	0.767243754	0.5	0.232	1
FTL	0.451842778	-0.280656901	0.577	0.625	1
SSR4	0.451842778	-0.492001292	0.538	0.357	1
RPL22L1	0.457856203	0.357389202	0.423	0.179	1
IBTK	0.463911847	0.603597387	0.077	0.125	1
BTG1	0.463914279	0.442209411	0.346	0.446	1
CD79A	0.463914279	-0.37932667	0.462	0.518	1
TAF1D	0.476153672	0.78454215	0.5	0.232	1
LY96	0.476163272	-0.40858726	0.077	0.161	1
SRSF7	0.476163272	0.402987121	0.5	0.304	1
AHCYL1	0.482353609	-0.447292943	0	0.107	1
WDR46	0.488563772	0.966175769	0.154	0.125	1
UGCG	0.488587432	0.365982487	0.115	0.143	1
CISD3	0.488587432	-0.654717002	0	0.161	1
LBH	0.488587432	0.489210445	0.462	0.179	1
HSPA8	0.494864426	0.508493253	0.538	0.393	1
CD83	0.507523493	1.122508838	0.5	0.393	1
SOD2	0.507546595	0.283477136	0.615	0.464	1
CBX5	0.507546595	0.629031893	0.192	0.125	1
P2RY10	0.507546595	0.768277028	0.462	0.446	1
PTP4A1	0.513948792	0.645783396	0.462	0.089	1
NR3C1	0.513951082	0.332810008	0.615	0.179	1
CNN2	0.520395089	0.269793199	0.423	0.179	1
EIF1B	0.520397359	0.331383139	0.5	0.268	1
SHARPIN	0.533391512	0.71684032	0.154	0.107	1
HEXDC	0.533404878	0.767686633	0.115	0.071	1
PPP1R15A	0.53996111	0.487015098	0.462	0.179	1
WDR70	0.539983165	-0.493785176	0	0.143	1
DDIT3	0.539983165	0.419550629	0.462	0.196	1
VPREB3	0.546592782	0.284010125	0.423	0.357	1
BANK1	0.546592782	0.666069946	0.462	0.268	1
MT-ATP6	0.553242226	-0.368584378	0.269	0.25	1
WBP4	0.553242226	-0.51184959	0	0.143	1
AP1G2	0.559928937	0.422669741	0.115	0.089	1
UVRAG	0.566637773	0.83534929	0.5	0.5	1
TMEM251	0.566650442	0.867626845	0.115	0.411	1
THEM4	0.573425225	-0.585976156	0	0.161	1
GAPDH	0.587069603	0.369759204	0.462	0.536	1
TMEM243	0.587069603	0.976831296	0.538	0.286	1
EFNA4	0.587071638	0.290562234	0.038	0.161	1
CBL	0.614806042	-0.393843901	0	0.214	1
HSP90AB1	0.62180977	1.059773471	0.423	0.429	1
HERPUD1	0.621826839	0.468123268	0.462	0.393	1
LIMD1	0.621826839	0.789851404	0.077	0.107	1
CD74	0.621828736	0.383862786	0.538	0.411	1
DSTN	0.628886032	-0.349013779	0.077	0.232	1
ANKRD44	0.628886032	0.252701805	0.538	0.143	1
HMG20B	0.628886032	0.253215076	0.038	0.125	1
DDX17	0.643102291	0.619022093	0.5	0.143	1
TPT1	0.650253052	0.471999126	0.654	0.625	1
SEC61B	0.650260158	-0.300697963	0.577	0.321	1
DCAF13	0.657443456	0.632802565	0.115	0.125	1
PTMA	0.657450437	0.478726891	0.423	0.429	1
YWHAB	0.657450437	0.512882837	0.577	0.357	1
EVI2B	0.664670845	0.510096401	0.5	0.196	1
RNF138	0.664670845	0.927716528	0.538	0.768	1
SH3BGRL3	0.664670845	0.39099729	0.308	0.446	1
LGALS1	0.664672558	0.493434464	0.269	0.196	1
HLA-B	0.664672558	0.381347281	0.5	0.554	1
MYC	0.671925943	-0.36184157	0.038	0.161	1
EMP3	0.679210002	0.461144192	0.615	0.25	1
MT-CYB	0.68652414	-0.308482236	0.346	0.268	1
ZNF680	0.69386617	0.517256562	0.077	0.125	1
JCHAIN	0.701224746	0.382962329	0.269	0.304	1
STK17A	0.701240223	0.511507382	0.462	0.268	1
NCL	0.701240223	-0.294983373	0.5	0.321	1
KLF6	0.708639419	0.273152838	0.5	0.214	1
BCLAF1	0.708640933	0.327163225	0.462	0.071	1
ADAM28	0.716063339	0.543332069	0.577	0.589	1
TUBB	0.716067773	0.469240627	0.308	0.268	1
HSPE1	0.723510113	0.911008903	0.5	0.375	1
HSPA1A	0.730773695	1.245899116	0.5	0.196	1
ZFP36L2	0.731000531	0.509299624	0.5	0.304	1
TARDBP	0.731004752	0.736967823	0.115	0.071	1
PAFAH1B2	0.731006159	-0.780112778	0	0.25	1
OSER1	0.738507967	0.844863329	0.538	0.179	1
MZT2A	0.73851208	0.394045576	0.231	0.196	1
MBP	0.738513451	0.619726774	0.5	0.393	1
SLC2A3	0.746032413	1.022383447	0.385	0.071	1
MRPL18	0.746044423	0.611922899	0.538	0.482	1
PAWR	0.753589435	0.714496641	0.192	0.232	1
IKZF1	0.75360241	-0.296426899	0.154	0.25	1
ERP29	0.75360241	0.307568684	0.5	0.339	1
SMARCC1	0.761182737	0.416925509	0.154	0.125	1
HLA-DQA2	0.761182737	0.423996424	0.5	0.429	1
POLE4	0.761182737	-0.510680312	0.038	0.161	1
CDK13	0.768781166	0.542555663	0.115	0.107	1
POP7	0.784057768	0.435886137	0.077	0.143	1
MYO1G	0.784058914	-0.304924587	0.038	0.125	1
1-Sep	0.791727059	-0.588115946	0.192	0.25	1
HSPB1	0.79939404	0.838437058	0.346	0.286	1
CACYBP	0.79941434	0.444627826	0.5	0.571	1
OGG1	0.799415408	-0.368018167	0	0.125	1
MTDH	0.80712325	0.688754392	0.538	0.232	1
BCAS4	0.814848877	0.379870238	0.577	0.196	1
DNAJB4	0.814849867	0.583724813	0.5	0.268	1
TMX3	0.822593584	0.579490895	0.077	0.143	1
IRF1	0.830355614	0.438205249	0.462	0.161	1
ESD	0.830355614	-0.341124257	0.077	0.286	1
CXCR5	0.838131627	1.216423493	0.5	0.571	1
GPX4	0.845928703	0.310878541	0.5	0.411	1
SOD1	0.845928703	0.576620603	0.462	0.429	1
PIM2	0.845929531	0.307646819	0.577	0.143	1
HLA-DPB1	0.845929531	0.260962549	0.462	0.393	1
RBM17	0.845929531	-0.571151498	0.192	0.232	1
HINT1	0.845929531	0.437351979	0.385	0.393	1
CLIC1	0.853735918	0.67428754	0.346	0.411	1
CNPPD1	0.861555503	1.409784388	0.5	0.161	1
PCBP1	0.861562961	-0.284354396	0.115	0.25	1
CYTIP	0.869397646	0.691679475	0.577	0.5	1
ANAPC1	0.869399759	0.306954721	0.077	0.161	1
IDI1	0.869399759	0.635697716	0.538	0.286	1
AFF4	0.869400464	0.582245665	0.538	0.089	1
FOSB	0.877250155	0.602434337	0.462	0.179	1
EBNA1BP2	0.877250818	-0.681481046	0	0.107	1
DNAJB6	0.885107054	1.03896398	0.385	0.071	1
ST13	0.885113263	0.50504874	0.5	0.304	1
URI1	0.885113263	-0.616123615	0	0.179	1
PLP2	0.892984722	0.932429287	0.5	0.143	1
USE1	0.892984722	0.647148826	0.115	0.089	1
SNHG8	0.900871374	0.440553666	0.423	0.321	1
RPL18A	0.908765009	0.924841817	0.462	0.464	1
HLA-DQB1	0.908765503	0.340657845	0.269	0.214	1
SAE1	0.908765503	-0.479311359	0	0.25	1
KLF2	0.916668199	0.564075303	0.5	0.268	1
FCMR	0.916668651	0.416509482	0.538	0.268	1
DBI	0.924575951	0.794967725	0.615	0.375	1
COX7C	0.924580044	0.253957278	0.538	0.518	1
FLAD1	0.924580044	-0.48622625	0	0.107	1
GRK6	0.940423154	0.724070018	0.115	0.161	1
TMSB4X	0.940424449	0.501741188	0.462	0.286	1
LY86	0.95629247	0.276029339	0.538	0.196	1
YWHAQ	0.95629247	0.273050319	0.538	0.464	1
CRIP1	0.964229486	0.61575402	0.423	0.321	1
BOD1	0.964233182	0.437775831	0.077	0.143	1
RNASEK	0.964233377	0.304350992	0.462	0.161	1
MALAT1	0.972169354	0.918324764	0.423	0.554	1
GTF2B	0.972177681	0.380957344	0.538	0.143	1
CALM3	0.972177681	0.358326895	0.308	0.196	1
AMD1	0.98012505	0.387154026	0.5	0.5	1
TSC22D3	0.988074241	0.41746905	0.462	0.321	1
CHCHD1	1	0.611754678	0.154	0.125	1
AP2B1	1	-0.785666184	0	0.179	1
