# Supplementary material for: Transcriptome Profiling Reveals B-Lineage Cells Contribute to the Poor Prognosis and Metastasis of Clear Cell Renal Cell Carcinoma
Source: Front Oncol. 2021 Aug 12;11:731896. doi: 10.3389/fonc.2021.731896 (PMC8416254; doi:10.3389/fonc.2021.731896)
Supplement: Supplementary file 9 [file DataSheet_4.csv]

Supplementary Table 4. Common DEGs among B cell subpopulations
ID	Subset	gene
1	Shared	PURA
2	Shared	NUP214
3	Shared	NBAS
4	Shared	CDK6
5	Shared	KCNAB2
6	Shared	ODF3B
7	Shared	C2orf69
8	Shared	ATP2A3
9	Shared	TMEM199
10	Shared	ACSL3
11	Shared	ZBED5
12	Shared	PPID
13	Shared	LRCH3
14	Shared	SPOPL
15	Shared	ZCCHC8
16	Shared	IL6ST
17	Shared	YAF2
18	Shared	PSD4
19	Shared	OSTM1
20	Shared	GPBP1L1
21	Shared	HTATSF1
22	Shared	CLASRP
23	Shared	ATIC
24	Shared	FAM111A
25	Shared	SEMA4B
26	Shared	SFSWAP
27	Shared	MPHOSPH10
28	Shared	KLHL28
29	Shared	WDFY2
30	Shared	TMEM38B
31	Shared	ZNF107
32	Shared	ZNF267
33	Shared	UIMC1
34	Shared	AUTS2
35	Shared	ST6GALNAC4
36	Shared	THAP2
37	Shared	LST1
38	Shared	MCPH1
39	Shared	RBM42
40	Shared	NRDC
41	Shared	DESI2
42	Shared	BEX2
43	Shared	CCNT2
44	Shared	NUDCD3
45	Shared	ZNF326
46	Shared	ACIN1
47	Shared	NDUFV2-AS1
48	Shared	POLDIP3
49	Shared	AATF
50	Shared	RNGTT
51	Shared	GFER
52	Shared	STX16
53	Shared	SNX9
