# Supplementary material for: Transcriptome Profiling Reveals B-Lineage Cells Contribute to the Poor Prognosis and Metastasis of Clear Cell Renal Cell Carcinoma
Source: Front Oncol. 2021 Aug 12;11:731896. doi: 10.3389/fonc.2021.731896 (PMC8416254; doi:10.3389/fonc.2021.731896)
Supplement: Supplementary file 10 [file DataSheet_5.csv]

Supplementary Table 5. DEGs - PC(RPS12)
	p_val	avg_log2FC	pct.1	pct.2	p_val_adj
MANBA	1.39E-10	1.451781466	0.159	0	3.07E-07
CDC42EP3	2.98E-08	1.284781703	0.182	0	6.59E-05
UBP1	3.01E-08	0.267772189	0.091	0.167	6.66E-05
COTL1	7.18E-08	-0.266238289	0.045	0.833	0.000158781
NDUFAF1	1.67E-07	0.306629409	0.114	0.5	0.000369787
PDCD2	4.97E-07	0.392980007	0.114	0.667	0.001098904
ZDHHC24	4.98E-07	1.006361564	0.25	0	0.001101659
ATP1B1	8.39E-07	0.25832634	0.136	1	0.001856622
ZNF215	8.42E-07	0.422968013	0.136	0.667	0.00186334
SDHAF2	8.44E-07	0.284442891	0.136	0.833	0.001867831
DYNC1I2	8.46E-07	0.281396351	0.136	0.667	0.00187053
P2RY8	8.46E-07	0.259269568	0.136	0.333	0.00187188
MT-ND3	1.42E-06	-0.551868477	0.227	1	0.003149841
MRPL1	1.83E-06	0.853215739	0.114	0.167	0.004051505
ZNF814	1.84E-06	-0.403795486	0	0.5	0.004069888
SYK	3.86E-06	0.461000988	0.159	1	0.008544059
SMS	3.88E-06	0.381071385	0.159	0.833	0.00858232
BANK1	3.89E-06	0.50078321	0.159	0.5	0.008609735
ELP2	3.90E-06	0.328896329	0.159	0.5	0.008628052
TNPO1	3.90E-06	0.28143927	0.159	0.5	0.008628052
BRAF	3.91E-06	0.45993419	0.159	0.5	0.008639058
CBR1	3.91E-06	0.481796086	0.159	0.5	0.008639058
C12orf29	3.91E-06	0.352151359	0.159	0.333	0.008646402
PPIL2	4.98E-06	0.363708192	0.136	0.5	0.011013019
OAZ2	4.99E-06	0.335383275	0.159	0.5	0.01103595
POLR3K	5.00E-06	0.652665537	0.068	0.167	0.011049727
AHCYL1	6.35E-06	0.295937616	0.114	0.833	0.014051422
BRD7	6.37E-06	0.460908035	0.114	0.5	0.01408005
CIAPIN1	6.38E-06	0.457399647	0.045	0.167	0.014105856
TGIF2	8.10E-06	0.319401077	0.091	0.333	0.017918309
APOL6	8.10E-06	0.297941469	0.136	0.5	0.017918309
MT-ND4	8.12E-06	-0.677253993	0.273	0.833	0.017954008
MT-ATP6	8.12E-06	-0.492322948	0.159	0.667	0.017954008
MT-CO2	1.03E-05	-0.318710029	0.159	0.667	0.02278948
C11orf54	1.30E-05	0.314152226	0.114	0.667	0.028744452
TRIM13	1.30E-05	0.71715952	0.091	0.167	0.028799237
ALDH6A1	1.30E-05	0.29051582	0.114	0.5	0.028832149
AP3D1	1.30E-05	0.390285397	0.136	0.167	0.028848616
ARHGAP25	1.63E-05	0.526721826	0.182	0.5	0.036062236
MTF2	1.64E-05	0.583833712	0.182	0.333	0.036203641
TM7SF2	1.64E-05	0.648793799	0.182	0.5	0.036203641
OAT	1.64E-05	0.540546716	0.182	0.667	0.036203641
ASF1A	1.64E-05	0.416622821	0.182	0.833	0.036304915
DUSP23	1.64E-05	0.456829028	0.182	0.5	0.036304915
TMEM150A	1.64E-05	0.57491697	0.182	0.667	0.036304915
DCUN1D5	1.64E-05	0.476074455	0.182	0.5	0.036304915
TEX9	1.64E-05	0.337746379	0.182	0.5	0.036372557
ANKRD49	1.64E-05	0.372229396	0.182	0.167	0.036372557
PTEN	1.65E-05	0.433643622	0.182	1	0.03641319
ZDHHC4	1.65E-05	0.486138585	0.182	0.167	0.03641319
NUFIP2	1.65E-05	0.476559964	0.182	0.5	0.03641319
TSTA3	1.65E-05	0.393501206	0.182	0.5	0.03641319
MRPL45	1.65E-05	0.35677781	0.182	0.333	0.03641319
APEH	1.65E-05	0.512815308	0.182	0.167	0.03641319
FRYL	1.65E-05	0.354874693	0.114	0.333	0.036433521
CUL5	1.65E-05	0.270804959	0.182	0.333	0.036433521
RABEP1	1.65E-05	0.277229822	0.182	0.167	0.036433521
GMFB	2.07E-05	0.393741346	0.136	0.5	0.045738124
SP1	2.07E-05	0.448602425	0.114	0.5	0.045738124
TMEM80	2.61E-05	0.330209307	0.136	0.5	0.057640627
HADH	2.61E-05	0.277669956	0.136	0.5	0.057640627
RTCB	2.61E-05	0.263046434	0.136	0.167	0.057671357
OAS1	3.25E-05	0.320080954	0.136	0.667	0.071858939
IFITM3	3.26E-05	0.308775219	0.114	0.5	0.072046422
MSH6	3.26E-05	0.412465675	0.114	0.5	0.072171623
ZNF770	4.08E-05	0.539330929	0.159	0.167	0.090326154
MT-CO1	4.09E-05	-0.260888607	0.227	0.667	0.090372091
MT-ND5	4.09E-05	-0.447698087	0.227	0.833	0.090387407
MT-CO3	4.09E-05	-0.378711714	0.295	0.667	0.090387407
PLEKHO1	5.09E-05	0.265787642	0.136	0.5	0.112533726
POLE4	5.09E-05	0.992542628	0.182	0.167	0.112533726
MALAT1	6.22E-05	-0.429519969	0.091	0.667	0.137651337
SP140	6.28E-05	0.629078168	0.205	0.333	0.138953758
RNF139	6.30E-05	0.597248569	0.205	0.333	0.139426542
CPSF7	6.30E-05	0.644313713	0.205	0.667	0.139426542
IL27RA	6.32E-05	0.587532736	0.205	0.167	0.139765003
PRKDC	6.32E-05	0.579653389	0.205	0.167	0.139765003
BLOC1S4	6.32E-05	0.495378543	0.205	0.833	0.139765003
EMB	6.33E-05	0.316348257	0.205	0.667	0.139990994
SKAP2	6.33E-05	0.420654063	0.205	0.333	0.139990994
GTPBP4	6.33E-05	0.463879217	0.205	1	0.139990994
SMAP1	6.33E-05	0.404344162	0.205	0.667	0.139990994
METTL17	6.33E-05	0.425620789	0.205	0.5	0.139990994
STX10	6.33E-05	0.384181497	0.205	0.5	0.139990994
STRBP	6.33E-05	0.440158088	0.205	0.167	0.140126723
FIP1L1	6.33E-05	0.457061898	0.205	0.333	0.140126723
INTS12	6.33E-05	0.332218039	0.114	0.667	0.140126723
GUCD1	6.33E-05	0.319973446	0.205	0.333	0.140126723
MTMR14	6.33E-05	0.319315034	0.205	0.5	0.140126723
MLX	6.33E-05	0.505073934	0.205	0.167	0.140126723
TMEM126B	6.33E-05	0.283561928	0.205	0.5	0.140126723
LYST	6.34E-05	0.268089951	0.205	0.333	0.140194626
OPA1	6.34E-05	0.336233518	0.205	0.333	0.140194626
TPMT	6.34E-05	0.364508955	0.205	0.5	0.140194626
SCOC	6.34E-05	0.509213664	0.205	0.333	0.140194626
HOTAIRM1	6.34E-05	0.457485694	0.205	0.5	0.140194626
XAB2	7.82E-05	0.471654287	0.136	0.667	0.173026656
ARHGAP5	7.85E-05	0.32218852	0.159	0.5	0.173710096
C1orf56	7.86E-05	0.254460284	0.136	0.5	0.173874428
RNASE6	9.65E-05	0.579578218	0.159	0.5	0.213493504
SIT1	9.68E-05	0.291673584	0.136	0.667	0.214184807
CUL3	9.68E-05	0.476093418	0.136	0.333	0.214184807
CLPX	9.71E-05	0.337658229	0.136	0.333	0.214679633
SETDB2	9.72E-05	0.25592283	0.114	0.333	0.215009997
DAZAP1	9.72E-05	0.315025808	0.091	0.5	0.215009997
EFHD2	0.000119561	0.55518692	0.136	0.5	0.26446822
CPQ	0.00011983	0.872063471	0.114	0	0.265064009
SLC7A7	0.00011983	0.461638999	0.182	0.667	0.265064009
RPS19	0.00011983	1.045668791	0.75	0.167	0.265064009
EZH1	0.00012001	0.426485534	0.136	0.333	0.265461762
TTC13	0.00012001	0.549338436	0.114	0.167	0.265461762
ZMAT5	0.000120118	0.449873381	0.159	0.5	0.265700629
ARRDC1	0.000120172	0.982304438	0.182	0	0.265820123
TOP3A	0.000146808	0.666386353	0.182	0.5	0.32473865
SNX6	0.00014726	0.488136426	0.227	0.333	0.325738155
CAMK2G	0.00014726	0.594762434	0.136	0.5	0.325738155
CAT	0.000147583	0.528555552	0.159	0.5	0.32645349
CDKN2AIPNL	0.000147583	0.452433825	0.159	0.5	0.32645349
TCTN1	0.000147928	0.9499612	0.136	0	0.327217804
PDE7A	0.000147993	0.342047742	0.182	0.5	0.327361261
NINJ1	0.000180921	0.423650383	0.205	0.667	0.400198302
ANKRD10	0.000180921	0.28636134	0.227	0.833	0.400198302
ISG15	0.000181309	0.427602389	0.114	0.5	0.401054748
FAM118B	0.000181309	0.519190269	0.159	0.5	0.401054748
USP40	0.000181567	0.274991711	0.091	0.5	0.401626464
DNMT1	0.000181567	0.448190983	0.159	0.5	0.401626464
RAD51C	0.000181567	0.457118099	0.159	0.667	0.401626464
SMC3	0.000181567	0.333386783	0.227	0.5	0.401626464
WDR83	0.000181567	0.250077869	0.091	0.5	0.401626464
PLEKHB2	0.000181567	0.37361512	0.159	0.5	0.401626464
WDR55	0.000181722	0.324635816	0.114	0.333	0.401969783
IL10RA	0.000221076	0.344116917	0.227	0.667	0.48902086
BDH2	0.000221722	0.432052075	0.136	0.5	0.490449741
NUP58	0.000221722	0.585609277	0.227	0.333	0.490449741
HNRNPH2	0.000221722	0.620240751	0.227	0.333	0.490449741
ACAA1	0.000222185	0.526093472	0.227	0.5	0.49147224
ZNF581	0.000222185	0.690864346	0.227	0.333	0.49147224
MAP2K2	0.000222185	0.64227234	0.227	0.333	0.49147224
HIST1H2BJ	0.000222493	0.344023301	0.227	0.5	0.492154773
DNAJB2	0.000222493	0.550311399	0.227	0.167	0.492154773
PTMS	0.000222493	0.53700795	0.227	0.333	0.492154773
GLUD1	0.000222493	0.483335472	0.227	0.5	0.492154773
SH3BP5	0.000222493	0.359368066	0.227	0.667	0.492154773
VKORC1	0.000222493	0.29064474	0.227	0.667	0.492154773
NAPRT	0.000222493	0.352288562	0.091	0.5	0.492154773
ERO1A	0.000222678	0.305845866	0.227	0.333	0.492564625
ZCCHC10	0.000222771	0.571188512	0.227	0.667	0.492769645
SNAPC3	0.000222802	0.434274317	0.114	0	0.492837999
HLA-B	0.000222802	-0.405724919	0.341	0.833	0.492837999
BIRC3	0.000269254	0.367663753	0.227	0.5	0.595589086
IFI6	0.000271046	0.670548458	0.159	0.5	0.599553114
THOC6	0.000271046	0.301198336	0.159	0.5	0.599553114
NMT1	0.000271596	0.628094377	0.205	0.333	0.600770407
ASPSCR1	0.000272184	0.593398443	0.159	0.333	0.602070828
EIF4EBP2	0.000272184	0.732778581	0.182	0	0.602070828
PCSK1N	0.000331168	0.284859987	0.227	0.5	0.732543705
JSRP1	0.000331604	0.493155396	0.227	0.667	0.733508237
POLK	0.000331604	0.264225572	0.182	0.5	0.733508237
NSMCE2	0.000331604	0.413520062	0.182	0.667	0.733508237
NUP54	0.000331866	0.326991807	0.136	0.5	0.734087394
THAP2	0.000331997	0.334174374	0.182	0.333	0.734377095
ATP6V1D	0.000331997	0.466495786	0.159	0.167	0.734377095
FYN	0.000402801	0.317905774	0.114	0.5	0.890995101
PIGO	0.000403317	0.406920799	0.091	0.333	0.892136827
IFT27	0.000403317	0.503957145	0.205	0.667	0.892136827
MAST4	0.000403627	0.284974612	0.091	0.333	0.892822362
SPG11	0.000403627	0.287056394	0.182	0.5	0.892822362
NAA60	0.000403782	0.417231808	0.182	0.667	0.893165269
VPS26A	0.000403782	0.50827134	0.182	0.5	0.893165269
MT-CYB	0.000403833	-0.30286756	0.273	0.667	0.893279592
B2M	0.000403833	-0.300997366	0.545	0.833	0.893279592
CD79A	0.000484822	0.418645333	0.25	0.667	1
JAK1	0.000487796	0.440515343	0.25	0.667	1
WDR45B	0.000487796	0.357073592	0.25	0.833	1
RAE1	0.000487796	0.595987825	0.159	0.5	1
CEBPZ	0.000488709	0.595159075	0.182	0.5	1
TMEM203	0.000488709	0.46391942	0.114	0.5	1
SLU7	0.000488709	0.310966892	0.25	0.333	1
ABHD10	0.000488709	0.446845247	0.114	0.667	1
LLPH	0.000488709	0.258386575	0.182	0.667	1
PHAX	0.000489318	0.297079219	0.25	0.333	1
TTF1	0.000489318	0.415015435	0.091	0.5	1
PHKB	0.000489684	0.414765968	0.205	0.5	1
RBM22	0.000489684	0.262629392	0.205	0.833	1
CYTH2	0.000489684	0.339762953	0.205	0.333	1
DHX40	0.000489867	0.45553874	0.159	0.5	1
CTSH	0.000584328	0.354150574	0.273	1	1
MT1X	0.000590391	0.561541638	0.25	0.333	1
IVD	0.000591466	0.511271543	0.114	0.5	1
MPST	0.000591466	0.357345204	0.25	0.5	1
ZRSR2	0.000591466	0.441995542	0.136	0.333	1
CCDC25	0.000591466	0.331852511	0.182	0.667	1
ATP6V1B2	0.000591466	0.457194525	0.136	0.333	1
OXSM	0.000591466	0.304485433	0.136	0.5	1
ENTPD3-AS1	0.000592183	0.352837209	0.114	0.5	1
MACF1	0.000592613	0.471508535	0.159	0	1
CBX5	0.000592613	0.483410213	0.182	0.667	1
CNOT3	0.000592828	0.559734537	0.182	0.333	1
MFSD1	0.000592828	0.311746431	0.25	0.5	1
ITGB1BP1	0.000711028	0.735895332	0.25	0.667	1
SSPN	0.000711028	0.261533187	0.273	0.667	1
PYCARD	0.000712791	0.515924403	0.25	0.667	1
HUWE1	0.000712791	0.437149513	0.25	0.5	1
EBNA1BP2	0.000712791	0.548555391	0.25	0.333	1
PLD4	0.000714052	0.435733538	0.341	0.667	1
PLEKHF2	0.000714052	0.7237188	0.114	0.167	1
SPTAN1	0.000714052	0.639790274	0.25	0.5	1
SRPK1	0.000714052	0.560592492	0.25	0.833	1
SLBP	0.000714052	0.26184086	0.182	0.5	1
ANKRD17	0.000714052	0.602494479	0.25	0.5	1
TBC1D7	0.000714052	0.518243325	0.25	0.167	1
VPS25	0.000714052	0.45067373	0.25	0.5	1
TMA16	0.000714893	0.427661475	0.182	0.333	1
CRYL1	0.000714893	0.457250871	0.25	0.5	1
PITHD1	0.000714893	0.377836199	0.25	0.833	1
DR1	0.000714893	0.48597255	0.25	0.333	1
PWP1	0.000714893	0.57617315	0.25	0.333	1
PUM1	0.000714893	0.351602681	0.25	0.667	1
SNRNP25	0.000714893	0.545833122	0.25	0.5	1
LARS	0.000714893	0.371646801	0.25	0.667	1
PHIP	0.000714893	0.320353951	0.25	0.5	1
TMEM120A	0.000714893	0.48559424	0.25	0.667	1
KIAA1191	0.000714893	0.402744588	0.25	0.333	1
NUBP2	0.000715399	0.297221118	0.25	0.833	1
BTLA	0.000715399	0.296754872	0.25	0.5	1
NIT1	0.000715399	0.461535631	0.25	0.5	1
COQ7	0.000715399	0.300795897	0.114	0.5	1
SEC24A	0.000715399	0.498466211	0.25	0.333	1
COMMD7	0.000715399	0.37259078	0.25	1	1
FBXL15	0.000715651	0.312924374	0.182	0.5	1
MTHFD2L	0.000715651	0.320605555	0.25	0.5	1
TM7SF3	0.000715651	0.425680541	0.25	0.5	1
BNIP3L	0.000856369	0.607508733	0.25	0.333	1
THYN1	0.000856369	0.693055024	0.159	0.5	1
PEPD	0.000858433	0.265668939	0.182	0.667	1
CETN2	0.000859909	0.349870475	0.114	0.5	1
MYC	0.000860893	0.302600878	0.182	0.667	1
TCEA3	0.000860893	0.47713689	0.182	0.333	1
ERV3-1	0.000860893	0.561427248	0.182	0.333	1
PGRMC2	0.000861485	0.426566059	0.227	0.5	1
LRRC58	0.000861485	0.400750649	0.182	0.5	1
ARMC10	0.000861485	0.308398016	0.205	0.5	1
FGD5-AS1	0.000861485	0.39157426	0.205	0.333	1
STK19	0.00086178	0.314755852	0.182	0.5	1
CCSER2	0.001028866	0.739123392	0.205	0.667	1
INPP4A	0.001028866	0.331216051	0.273	0.5	1
RPL12	0.001028866	1.160134167	0.659	0.5	1
UHMK1	0.001032996	0.444564482	0.273	0.5	1
KAT5	0.001032996	0.288680008	0.114	0.5	1
IPO7	0.001032996	0.259582187	0.205	0.667	1
AKR1C3	0.001032996	0.453878312	0.114	0.333	1
GRINA	0.001034145	0.324492125	0.295	0.333	1
MCRS1	0.001034835	0.468881181	0.182	0.667	1
MYL6B	0.001034835	0.279142329	0.273	0.5	1
SPATS2L	0.00103518	0.423464943	0.182	0.333	1
GCC2	0.001235853	0.314472987	0.273	0.667	1
AKR7A2	0.001235853	0.300906153	0.205	0.5	1
DHTKD1	0.001235853	0.535448854	0.182	0.667	1
MNAT1	0.001237857	0.394294693	0.136	0.5	1
ATP2B1	0.001239194	0.265994212	0.273	0.5	1
MSRB1	0.001239997	0.307850998	0.068	0.333	1
SPRYD4	0.001239997	0.593934111	0.136	0.333	1
HLA-A	0.001240532	0.860203364	0.25	0	1
PPIA	0.001474109	1.349069708	0.727	0.167	1
SEL1L3	0.00147736	0.462685802	0.273	0.833	1
UNC93B1	0.001479685	0.3330328	0.205	0.667	1
NIFK	0.001479685	0.899846197	0.182	0.167	1
PHYKPL	0.001479685	0.260111284	0.205	0.5	1
PPP2R2A	0.001479685	0.305687707	0.205	0.667	1
TMEM19	0.001481236	0.282511342	0.25	0.5	1
CD180	0.001482168	0.392311714	0.273	0.5	1
CES2	0.001482168	0.338460521	0.068	0.333	1
DOLPP1	0.001482168	0.265700622	0.068	0.5	1
PTPN6	0.001482168	1.284909897	0.364	0	1
SUDS3	0.001482633	0.397525273	0.273	0.333	1
TTC1	0.001482633	0.299942656	0.273	0.5	1
SLC44A1	0.001482633	0.450032313	0.25	0.167	1
RRP1B	0.001482789	0.766130131	0.136	0.167	1
BLOC1S1	0.001757948	0.353707292	0.273	0.833	1
ADH5	0.001757948	0.642039439	0.273	0.667	1
STX7	0.001761709	0.35839288	0.273	0.667	1
CCDC28A	0.001761709	0.396690237	0.295	0.5	1
YLPM1	0.001766193	0.379429729	0.159	0.667	1
UTP23	0.001766193	0.454233814	0.273	0.5	1
TFAM	0.001766193	0.60896687	0.227	0.667	1
MORF4L1	0.001767271	1.115421314	0.523	0.167	1
NLRC5	0.001767271	0.416520775	0.136	0.167	1
TRMO	0.001767271	0.403304836	0.159	0.167	1
IRF3	0.001767809	0.636060033	0.227	0.167	1
EVL	0.002057591	0.615419109	0.273	0.833	1
PDE4D	0.002091279	0.653811677	0.159	0.5	1
STAT1	0.002091279	0.716080686	0.273	0.5	1
PRPF6	0.002095618	0.506563499	0.273	0.667	1
BAZ1A	0.002095618	0.287639207	0.295	0.667	1
CHMP3	0.002095618	0.368999552	0.273	0.667	1
HMGCL	0.002095618	0.598776862	0.136	0.5	1
FARSB	0.002095618	0.7419408	0.205	0.5	1
NT5C3A	0.00209872	0.579223986	0.273	0.333	1
MTFP1	0.00209872	0.494170668	0.136	0.5	1
COASY	0.00209872	0.651050249	0.273	0.333	1
ORMDL3	0.00209872	0.464609464	0.273	0.5	1
MAN1A1	0.00209872	0.420462388	0.273	0.667	1
TPRKB	0.00210079	0.39744919	0.273	0.667	1
ARID2	0.00210079	0.680291914	0.273	0.5	1
APOBEC3C	0.00210079	0.667443205	0.273	0.667	1
DICER1	0.00210079	0.390066278	0.205	0.333	1
GRPEL1	0.00210079	0.472050547	0.273	0.333	1
GALNT2	0.002102033	0.303161361	0.273	0.333	1
ZSWIM7	0.002102033	0.328764393	0.273	0.5	1
TPST2	0.002102654	0.348925913	0.273	0.333	1
TGOLN2	0.002102654	0.32120658	0.273	0.167	1
SMIM12	0.002102861	0.334380857	0.273	0.333	1
HLA-DRB5	0.002475056	0.58746997	0.227	0.667	1
MRPL42	0.0024817	0.426758093	0.295	0.5	1
HPCAL1	0.00248669	1.259939017	0.295	0	1
HIST1H2BD	0.002492639	0.397375462	0.205	0.5	1
HELB	0.002494068	0.294701302	0.091	0.167	1
SLC39A3	0.002494068	0.320557533	0.159	0.5	1
MAF	0.002494068	0.367333312	0.159	0.667	1
RERE	0.002495021	0.38431358	0.205	0.333	1
HLA-DQB1	0.002937782	0.487592603	0.227	0.5	1
GIT2	0.002937782	0.266793955	0.295	0.667	1
WIPF2	0.002943505	0.51810236	0.159	0.5	1
ATPAF2	0.002943505	0.462821592	0.136	0.333	1
IRF8	0.002947597	0.272556598	0.25	0.667	1
ECHDC1	0.002947597	0.421320614	0.227	0.333	1
PECAM1	0.002947597	0.450980794	0.25	0.167	1
NOP56	0.002947597	0.415768056	0.295	0.667	1
CASP4	0.002947597	0.37643138	0.295	0.667	1
IGHG2	0.002950326	0.566524633	0.25	0.167	1
PURA	0.002950326	0.547535956	0.25	0.333	1
PACS1	0.002950326	0.61095402	0.136	0.167	1
ORAI3	0.002950326	0.315470468	0.159	0.667	1
MAGED2	0.002950326	0.482310245	0.273	0.333	1
PRKAG1	0.002950326	0.441577247	0.205	0.5	1
CYSLTR1	0.002950326	0.472824972	0.25	0.5	1
MBTPS1	0.002950326	0.296707375	0.295	0.667	1
SAP30BP	0.002951965	0.425331349	0.295	0.5	1
ZNF688	0.002951965	0.264153707	0.068	0.333	1
UBE2N	0.00346045	0.43266335	0.318	0.5	1
SMIM1	0.003475708	0.571887413	0.159	0.333	1
DCTPP1	0.003475708	0.550121322	0.227	0.5	1
DKC1	0.003480386	0.260882174	0.25	0.667	1
FYTTD1	0.003480386	0.556104798	0.227	0.5	1
LCMT1	0.003480386	0.361723656	0.25	0.667	1
TST	0.003483507	0.349144571	0.114	0.333	1
TDP2	0.003483507	0.326418736	0.114	0.5	1
PTPN2	0.003485381	0.375629799	0.295	0.5	1
NDUFS1	0.003485381	0.508422598	0.136	0.167	1
ZNF322	0.003485381	0.538671586	0.227	0.333	1
FARP2	0.003485381	0.373888317	0.182	0.667	1
NDUFB11	0.003486318	0.966565848	0.614	0	1
OCEL1	0.00348663	0.355333638	0.136	0.5	1
IGHA2	0.004086645	0.340370951	0.25	0.5	1
H2AFY	0.004086645	0.585603978	0.227	0.667	1
NKAP	0.004086645	0.628060063	0.273	0.5	1
CEBPB	0.004094106	0.773007115	0.295	0.333	1
LYAR	0.004094106	0.746015084	0.159	0.5	1
GSDMD	0.004099439	0.695020616	0.227	0.333	1
PBXIP1	0.004099439	0.488388195	0.318	0.5	1
UQCC3	0.004099439	0.430166729	0.295	0.5	1
CTSZ	0.004102998	0.590590663	0.273	0.167	1
CBX7	0.004105133	0.391787987	0.25	0.333	1
ADAR	0.004106201	0.272068841	0.205	0.167	1
LY6E	0.004736345	0.495568215	0.273	0.667	1
DEGS1	0.00479099	0.358252271	0.273	0.667	1
WDR54	0.00479099	0.520999948	0.25	0.5	1
CHMP1B	0.004810765	0.646655542	0.295	0.667	1
POLR2G	0.004810765	0.445033997	0.25	0.333	1
GALNT11	0.004810765	0.405730404	0.159	0.5	1
UBN1	0.004816828	0.53798541	0.114	0.167	1
SECISBP2L	0.004816828	0.312767679	0.318	0.667	1
NFKB2	0.004816828	0.409415212	0.318	0.5	1
HSD17B10	0.004816828	0.466293397	0.295	0.333	1
PEX1	0.004820872	0.37011981	0.091	0.167	1
HP1BP3	0.004820872	0.39977109	0.295	0.5	1
TBC1D22A	0.004820872	0.845146619	0.136	0.167	1
BLOC1S2	0.004820872	0.39795055	0.227	0.833	1
DDX1	0.004820872	0.418866989	0.295	0.667	1
MACROD1	0.004820872	0.304437361	0.091	0.5	1
ZNF148	0.004823299	0.562416056	0.182	0.167	1
CPNE1	0.004824513	0.341770719	0.295	0.333	1
KLF10	0.005579754	0.694425789	0.295	0.667	1
HLA-DPB1	0.005600261	0.630717504	0.25	0.667	1
CD82	0.005629498	0.342170566	0.159	0.667	1
BLK	0.005629498	0.653805013	0.159	0.667	1
SPATS2	0.005629498	0.663456281	0.273	0.667	1
ARF3	0.005629498	0.367858888	0.341	0.667	1
APOBEC3G	0.00563911	0.823337429	0.295	0.5	1
OSBPL8	0.00563911	0.626062684	0.295	0.833	1
APMAP	0.005645981	0.581298762	0.295	0.5	1
MRPS11	0.005645981	0.26376039	0.318	0.5	1
STXBP2	0.005645981	0.435379144	0.295	0.5	1
BAZ1B	0.005645981	0.270646372	0.318	0.5	1
EML4	0.005650564	0.482138935	0.295	0.5	1
EAF2	0.005650564	0.394996188	0.318	0.667	1
GCHFR	0.005650564	0.526500177	0.295	0.333	1
FAM173A	0.005650564	0.537617691	0.295	0.5	1
USF2	0.005650564	0.532505555	0.295	0.333	1
ACOT13	0.005650564	0.520518451	0.295	0.333	1
SCFD1	0.005653315	0.428582725	0.295	0.5	1
FECH	0.005653315	0.326007985	0.068	0.333	1
CCS	0.005653315	0.515410691	0.295	0.167	1
GTF2H5	0.005653315	0.505370517	0.295	0.667	1
PTP4A2	0.00565469	0.404853358	0.295	0.5	1
GNB2	0.00565469	0.325863171	0.295	0.5	1
RRBP1	0.005655149	0.298988243	0.273	0	1
IDH3G	0.006594022	0.295119386	0.341	0.333	1
SLC25A39	0.006601785	0.254577019	0.318	0.5	1
NAA20	0.006601785	0.511025242	0.318	0.167	1
TANK	0.006606964	0.278096393	0.273	0.333	1
RSF1	0.006606964	0.522028193	0.273	0.5	1
FAM192A	0.006610072	0.407020296	0.295	0.333	1
NHLRC3	0.006610072	0.330143243	0.205	0.5	1
SRSF9	0.006610072	0.40143599	0.295	0.333	1
TMEM170A	0.006611626	0.367950693	0.227	0.333	1
SLC2A3	0.007642475	0.585807789	0.25	0.833	1
6-Sep	0.007663404	0.631869975	0.25	0.667	1
SIGIRR	0.007691938	0.488281784	0.205	0.667	1
NENF	0.007691938	0.721568949	0.295	0.167	1
LZTR1	0.007700684	0.444443533	0.114	0.333	1
ANKRD28	0.007706517	0.458215486	0.295	0.333	1
TPGS1	0.007706517	0.424199455	0.318	0.333	1
CFL2	0.007706517	0.344180514	0.318	0.5	1
FAM162A	0.007706517	0.264365652	0.386	0.833	1
TES	0.007710019	0.635368042	0.295	0.333	1
ACAT1	0.007710019	0.299310269	0.205	0.5	1
C19orf48	0.007710019	0.88107383	0.136	0	1
RAB5A	0.007710019	0.326960619	0.318	0.333	1
OSGEP	0.00771177	0.341679778	0.295	0.333	1
DDX3X	0.007712353	0.290095371	0.25	0.333	1
ATL3	0.007712353	0.430855051	0.205	0	1
PMAIP1	0.008895386	0.442217715	0.25	0.667	1
AKAP17A	0.008918897	0.814531866	0.182	0.5	1
FAM49B	0.008918897	0.266869245	0.364	0.667	1
CKS1B	0.008950948	0.552489478	0.227	0.333	1
HLA-DRA	0.008950948	0.387895539	0.227	0.667	1
SPI1	0.008950948	0.50601002	0.159	0.667	1
1-Sep	0.008950948	0.488875133	0.227	0.667	1
TMEM165	0.008950948	0.626685376	0.318	0.333	1
TOLLIP	0.008950948	0.619538312	0.25	0.5	1
NCOR1	0.008960771	0.313980538	0.341	0.5	1
FAAP20	0.008960771	0.371384645	0.318	0.667	1
CGGBP1	0.008960771	0.32815256	0.364	0.5	1
S1PR4	0.008967322	0.473657017	0.318	0.5	1
ECI2	0.008967322	0.386567889	0.318	0.5	1
ECI1	0.008971255	0.275089663	0.091	0.5	1
TXNL1	0.008971255	0.440300799	0.295	0.667	1
AIMP1	0.008973877	0.391556455	0.25	0.333	1
TERF1	0.008973877	0.303465598	0.25	0.833	1
DPAGT1	0.008973877	0.260833514	0.25	0.333	1
PPP1CB	0.01035499	0.58772755	0.318	0.5	1
CPEB4	0.010375493	0.588924757	0.318	0.167	1
UBTF	0.010401881	0.272588296	0.273	0.667	1
SPPL3	0.010401881	0.386982507	0.114	0.5	1
PHC3	0.010409217	0.499138429	0.318	0.5	1
NABP1	0.010409217	0.379932367	0.25	0.5	1
BDP1	0.010409217	0.481977966	0.25	0.5	1
AIDA	0.010409217	0.637236602	0.318	0.167	1
NFYB	0.010409217	0.716708275	0.182	0.167	1
SDR39U1	0.010409217	0.282779417	0.318	0.5	1
RBPJ	0.010415822	0.328327039	0.341	0.667	1
TEFM	0.010415822	0.564518048	0.182	0.167	1
RHOG	0.012016219	0.321355437	0.386	0.833	1
NMRAL1	0.012016219	0.39519381	0.25	0.667	1
7-Sep	0.0120334	0.250945886	0.386	0.5	1
VPS13C	0.0120334	0.660411515	0.25	0	1
MKRN1	0.0120334	0.643208418	0.25	0.667	1
RALBP1	0.012045679	0.567310917	0.205	0.5	1
BCL2	0.012045679	0.410581518	0.273	0.667	1
SMAP2	0.012045679	0.360929359	0.341	0.833	1
HSH2D	0.012045679	0.659482921	0.318	0.667	1
PSMG4	0.012045679	0.698386315	0.318	0.333	1
MAP2K1	0.012045679	0.436837032	0.25	0.667	1
DUT	0.012053868	0.325281273	0.364	0.667	1
CD79B	0.012053868	0.336599824	0.341	0.5	1
ACYP2	0.012053868	0.506582097	0.318	0.833	1
PARP2	0.012053868	0.535765946	0.205	0.5	1
SSSCA1	0.012053868	0.363059297	0.341	0.833	1
TRIM69	0.012058783	0.324237856	0.341	0.333	1
CAPRIN1	0.012061241	0.257188924	0.318	0.5	1
LRMP	0.01206206	0.392507899	0.273	0.167	1
WIPF1	0.01206206	0.310104242	0.318	0.667	1
VPS36	0.013882941	0.588584747	0.318	0.667	1
SELL	0.013902064	0.583482149	0.341	0.5	1
XPC	0.013902064	0.536932876	0.318	0.833	1
PIM1	0.013902064	0.622064428	0.318	0.333	1
C12orf45	0.013902064	0.628952488	0.318	0.833	1
MRPL11	0.013902064	0.542832801	0.318	0.667	1
POLR2H	0.013902064	0.4993143	0.318	0.833	1
TUBA4A	0.01391573	0.271253645	0.364	0.667	1
TMEM156	0.01391573	0.276376488	0.341	0.833	1
PNOC	0.01391573	0.498685764	0.341	0.5	1
PSMC4	0.01391573	0.621865679	0.318	0.5	1
SNF8	0.01391573	0.660056564	0.318	0.333	1
ZNF622	0.01391573	0.531812887	0.318	0.667	1
AK6	0.01391573	0.670451946	0.318	0.5	1
PLCG2	0.013924844	0.410888557	0.205	0.333	1
GADD45A	0.013924844	0.617222402	0.318	0.5	1
GNL1	0.013924844	0.522615183	0.318	0.333	1
MAD2L2	0.013924844	0.729700189	0.318	0.333	1
ARMCX6	0.013924844	0.309052875	0.364	0.5	1
PSMD6	0.013924844	0.286967505	0.364	0.667	1
RPS6KB2	0.013924844	0.559447933	0.273	0.5	1
SNX29	0.013924844	0.408373364	0.136	0.333	1
MGMT	0.013924844	0.418467949	0.318	0.833	1
DPF2	0.013924844	0.505677567	0.159	0.333	1
PCIF1	0.013924844	0.555345991	0.318	0.333	1
NME1	0.013924844	0.657547054	0.318	0.167	1
KIFAP3	0.013930313	0.481585324	0.318	0.333	1
HINT2	0.013930313	0.447326205	0.318	0.333	1
POLDIP2	0.013930313	0.563437653	0.318	0.667	1
NUDT16L1	0.013930313	0.487767146	0.318	0.833	1
IARS	0.013933048	0.575386085	0.318	0	1
ATG4A	0.013933048	0.300613434	0.182	0.333	1
MT2A	0.016001189	0.482912843	0.341	0.833	1
YY1	0.016001189	0.374465886	0.318	0.667	1
SELPLG	0.016022406	0.60545615	0.386	0.667	1
DNASE2	0.016022406	0.471651121	0.364	0.667	1
NSMCE1	0.016022406	0.510430426	0.341	0.667	1
ZNF655	0.016037569	0.405633091	0.341	0.5	1
ACTR10	0.016037569	0.313789076	0.364	0.5	1
EIF6	0.016037569	0.370424903	0.273	0.333	1
TSN	0.016047681	0.422556181	0.273	0.5	1
SUCLG2	0.016047681	0.590032347	0.341	0.5	1
ALG14	0.016047681	0.475733656	0.341	0.5	1
NT5DC1	0.016047681	0.429730573	0.273	0.167	1
ARF6	0.016047681	0.36258727	0.273	0.333	1
TM9SF2	0.01605375	0.57538793	0.273	0.333	1
LYPLAL1	0.01605375	0.474055315	0.25	0.333	1
SAR1B	0.016057796	0.54167001	0.341	0.333	1
PTRHD1	0.018398514	0.319797389	0.364	0.833	1
LRRFIP1	0.018421984	0.638774365	0.273	0.333	1
WDR74	0.018438756	0.538175027	0.364	0.667	1
SFPQ	0.018438756	0.520984577	0.318	0.167	1
MGST2	0.018438756	0.488386267	0.136	0.167	1
CLIC4	0.018438756	0.470789682	0.318	0.5	1
BBX	0.018438756	0.320707142	0.341	0.667	1
SNRNP40	0.01844994	0.753401292	0.273	0	1
HDHD3	0.01844994	0.686478445	0.295	0.167	1
SRP19	0.01844994	0.711420219	0.273	0.5	1
BCAS2	0.018460009	0.294001842	0.364	0.833	1
SP100	0.018460009	0.532856961	0.341	0.333	1
PLOD3	0.018460009	0.46273093	0.273	0	1
MRPL23	0.018461127	0.302753083	0.25	0.167	1
SPTSSA	0.021104532	0.503001596	0.364	0.667	1
PHF20L1	0.021130412	0.559266884	0.364	0.167	1
TAF1D	0.021148906	0.258451583	0.386	1	1
KARS	0.021148906	0.498877223	0.295	0.5	1
MRPL18	0.021148906	0.411664931	0.386	0.667	1
CNIH1	0.021148906	1.347727911	0.409	0.167	1
LHPP	0.021148906	0.584723523	0.114	0.167	1
ARID5B	0.021161238	0.37147881	0.341	0.333	1
MARCKS	0.021161238	1.021841967	0.205	0	1
ZC2HC1A	0.021161238	0.256161502	0.114	0.333	1
ANP32B	0.021161238	1.192788283	0.5	0.167	1
NR1H2	0.021161238	0.509260339	0.364	0.667	1
VPS37B	0.021168639	0.342806846	0.295	0.5	1
HIGD1A	0.021168639	0.734722469	0.205	0.5	1
ANXA11	0.021168639	0.26414517	0.364	0.5	1
RRM1	0.021168639	0.362156459	0.114	0.333	1
PRPF38B	0.021168639	0.505102901	0.318	0.333	1
HYI	0.021168639	0.459999937	0.341	0.333	1
CYBA	0.021168639	1.044208343	0.568	0.167	1
ANXA7	0.021172339	0.42604872	0.341	0.5	1
FHIT	0.021172339	0.402606821	0.364	0.167	1
ISCA2	0.021172339	0.451803053	0.205	0.5	1
DNAJC15	0.024064308	0.385193939	0.318	0.667	1
RNPS1	0.024150936	0.549804967	0.386	0.833	1
C6orf48	0.024150936	0.484545064	0.409	0.833	1
IDH3B	0.024150936	0.374164236	0.159	0.333	1
HDGF	0.024179385	0.605314167	0.273	0.167	1
PUS7L	0.024179385	0.461357613	0.227	0.5	1
CD59	0.024199714	0.544451539	0.341	0.5	1
ARL2	0.024199714	0.526054481	0.273	0.667	1
SVBP	0.024199714	0.327473271	0.114	0.5	1
MAP3K13	0.024199714	0.428950043	0.364	0.333	1
CBX3	0.024199714	0.66501176	0.341	0.833	1
RNF113A	0.024213269	0.304685039	0.386	0.667	1
RAB10	0.024213269	0.368805771	0.409	0.667	1
NUDT21	0.024213269	0.432158374	0.364	0.833	1
KCNQ1OT1	0.024221403	0.72413453	0.136	0.167	1
SEL1L	0.024221403	0.404499215	0.341	0.167	1
FBP1	0.024221403	0.354494411	0.205	0.5	1
PNKP	0.024221403	0.421140629	0.227	0.333	1
SYNCRIP	0.024221403	0.420978866	0.341	0.5	1
CSNK1E	0.024221403	0.531758174	0.341	0.667	1
ST6GAL1	0.024225471	0.419183273	0.318	0.167	1
TIPRL	0.024225471	0.381016864	0.318	0.5	1
CMPK1	0.024225471	0.256409809	0.364	0.333	1
USO1	0.024225471	0.35337507	0.318	0.667	1
EGLN1	0.024225471	0.670206175	0.205	0.333	1
CYSTM1	0.027529954	0.814261876	0.341	0.333	1
PLAC8	0.027602675	0.506938025	0.295	0.667	1
BRI3	0.027602675	0.399064687	0.273	0.667	1
SNRPA1	0.027602675	0.563465897	0.341	0.167	1
PRKCB	0.02762495	0.794177562	0.318	0	1
LYRM2	0.02762495	0.297767392	0.114	0.333	1
UBE2V2	0.02762495	0.578722932	0.295	0.5	1
WTAP	0.02762495	0.46855649	0.341	0.833	1
PRCP	0.02762495	0.535439676	0.341	0.5	1
RPL38	0.02762495	0.855084321	0.705	0.667	1
NONO	0.027639803	0.312175002	0.341	0.333	1
SEC61B	0.027639803	0.924166528	0.591	0.333	1
LYRM4	0.027639803	0.44810654	0.386	0.667	1
FXR1	0.027639803	0.517874313	0.364	0.5	1
NABP2	0.027639803	0.460844473	0.273	0.5	1
RPL7L1	0.027639803	0.537162341	0.341	0.333	1
DCTD	0.027639803	0.468049899	0.364	0.5	1
C12orf65	0.027639803	0.470839149	0.227	0.667	1
FAM174A	0.027639803	0.65920769	0.364	0.667	1
RTN4	0.027648715	0.383071886	0.386	0.667	1
CSNK1A1	0.027648715	0.421108228	0.364	0.5	1
PSMG2	0.027648715	0.370714363	0.409	0.667	1
MRPS25	0.027648715	0.494955201	0.364	0.5	1
STK17A	0.031298347	1.29354821	0.364	0.167	1
GPR183	0.031356669	0.844411035	0.227	0.333	1
RHOB	0.031356669	0.30003935	0.364	0.833	1
SAMM50	0.031402054	0.492253756	0.295	0.5	1
EIF3F	0.031402054	0.945632281	0.682	0.5	1
SARNP	0.031402054	0.571545322	0.364	0.5	1
CD2BP2	0.031402054	0.831527462	0.341	0.5	1
HVCN1	0.031436105	0.826432127	0.227	0.333	1
VMP1	0.031436105	0.42036213	0.341	0.5	1
INPP5D	0.031436105	0.599676959	0.136	0.333	1
GLIPR1	0.031436105	0.464147575	0.341	0.333	1
ARL6IP6	0.031436105	0.796115898	0.295	0.167	1
TUBA1C	0.031436105	0.419128971	0.432	0.833	1
RPS29	0.031436105	0.977870241	0.545	0.5	1
TXN2	0.031436105	0.433260258	0.386	0.833	1
TP53I13	0.031436105	0.586655385	0.364	0.333	1
MAX	0.031436105	0.541970362	0.364	0.5	1
PIM2	0.031460435	0.318875941	0.364	0.5	1
PFDN1	0.031460435	0.368552552	0.341	0.667	1
HDAC1	0.031476657	0.419879208	0.227	0.5	1
NDUFB8	0.031476657	0.327126586	0.341	0.5	1
CCDC186	0.031476657	0.554911742	0.341	0.667	1
TOMM22	0.031476657	0.359165633	0.364	0.667	1
AK2	0.031476657	0.419475586	0.386	0.333	1
GOLGA4	0.031476657	0.544731977	0.341	0.5	1
SSNA1	0.031476657	0.363080807	0.364	0.5	1
GSTO1	0.031476657	0.494009029	0.386	0.833	1
AIG1	0.031486392	0.280957728	0.295	0.333	1
MDH1	0.03149126	0.283000224	0.364	0.5	1
CASP3	0.031492883	0.358970039	0.341	0.333	1
RILPL2	0.035631007	0.591103355	0.295	0.833	1
RAP1A	0.035631007	0.553003965	0.364	1	1
TGFB1	0.035680424	0.607866355	0.341	0.5	1
ASNA1	0.035680424	0.388288944	0.318	0.667	1
CNOT2	0.0357175	0.665471877	0.318	0.333	1
CHMP2B	0.0357175	0.613631566	0.386	0.5	1
PPIG	0.0357175	0.449255453	0.386	0.5	1
SETD5	0.035743988	0.804258799	0.273	0.333	1
NUP88	0.035743988	0.308869951	0.136	0.667	1
MRPL17	0.035743988	0.449515243	0.318	0.667	1
PPM1A	0.035743988	0.46033863	0.273	0.667	1
PARP1	0.035743988	1.146076353	0.432	0.167	1
GMPPB	0.035743988	0.753092681	0.341	0.333	1
YTHDC1	0.03576165	0.5497348	0.318	0.333	1
PET100	0.03576165	0.351230872	0.455	0.5	1
ATXN10	0.03576165	0.422006178	0.386	0.667	1
MRPL43	0.03576165	0.45991807	0.386	0.667	1
DDX24	0.035772249	0.461630217	0.318	0.167	1
NASP	0.035772249	0.365460238	0.386	0.833	1
ITGAE	0.035772249	1.014148558	0.364	0.167	1
PSMA4	0.035772249	0.323474509	0.386	0.5	1
TBL1XR1	0.035777548	0.517694439	0.364	0.167	1
NTAN1	0.035777548	0.765013109	0.364	0	1
RNF167	0.035777548	0.434820455	0.364	0.667	1
IMPDH2	0.035777548	0.55218687	0.364	0.333	1
TSPAN3	0.035777548	0.267605125	0.386	0.333	1
SPTBN1	0.035779315	0.430103404	0.318	0.167	1
EIF1	0.035779315	0.683182234	0.614	0.5	1
ANAPC15	0.040392731	0.585941599	0.364	0.667	1
CMTM6	0.040392731	0.504756098	0.386	0.833	1
H2AFZ	0.040446365	1.36987729	0.591	0	1
TKT	0.040486602	0.494266811	0.409	0.667	1
COMMD8	0.040515348	0.328128863	0.159	0.5	1
VASP	0.040515348	0.502948266	0.364	0.667	1
WBP2	0.040515348	0.392027702	0.409	0.5	1
ZNF644	0.040515348	0.656967055	0.341	0.5	1
CAPZA1	0.040515348	0.322357975	0.364	0.5	1
MRPS23	0.040515348	0.761164352	0.295	0.333	1
CLTC	0.040515348	0.513066356	0.341	0.333	1
NT5C	0.040534516	0.859525178	0.136	0	1
RSRP1	0.040534516	0.328006359	0.364	0.833	1
ACOT8	0.040534516	0.535233433	0.159	0.5	1
DERL2	0.040534516	0.455766031	0.386	0.667	1
EMC7	0.040534516	0.343679364	0.386	0.5	1
EEF1E1	0.040534516	0.426546084	0.409	0.333	1
IFNGR2	0.040546017	0.361306647	0.318	0.667	1
USP8	0.040546017	0.253031167	0.318	0.667	1
RCN2	0.040546017	0.454627409	0.341	0.333	1
SVIP	0.040546017	0.384773462	0.386	0.667	1
CFDP1	0.040551768	0.368551639	0.159	0.167	1
OGFOD2	0.040551768	0.672038066	0.205	0.167	1
SF3B4	0.040551768	0.513189309	0.364	0.333	1
G3BP1	0.040551768	0.342038123	0.386	0.833	1
FUT8	0.040553685	0.464924934	0.273	0.167	1
C19orf70	0.040553685	0.937182127	0.455	0.167	1
CITED2	0.045683421	0.738033632	0.364	0.5	1
TRAPPC6A	0.045741441	0.598021076	0.364	0.667	1
FAM107B	0.045784967	0.582062197	0.182	0.333	1
CAPN1	0.045816062	0.761733014	0.295	0	1
ARL2BP	0.045816062	0.43481536	0.386	0.833	1
GPR89B	0.045836794	0.600650101	0.295	0.333	1
ZNF736	0.045836794	0.359596026	0.227	0.5	1
SYNGR2	0.045836794	1.244414204	0.591	0	1
MRPL22	0.045836794	0.489500983	0.364	0.667	1
APOM	0.045849235	0.310857697	0.068	0.5	1
ACADM	0.045849235	0.462610483	0.386	0.667	1
ZNF721	0.045849235	0.598252237	0.295	0.167	1
FAM89B	0.045855455	0.325781663	0.205	0.333	1
C1D	0.045855455	0.35417392	0.364	0.667	1
FNDC3B	0.045857529	0.366671336	0.341	0.5	1
CUTA	0.045857529	0.57683716	0.568	0.167	1
CAPG	0.051242659	0.320441643	0.295	0.833	1
AKAP13	0.051365429	0.423960782	0.409	0.5	1
TXNL4A	0.051546329	0.892053712	0.318	0.5	1
YWHAH	0.051546329	0.780052228	0.364	0.5	1
ABHD14A	0.051546329	0.824093876	0.318	0.5	1
TACO1	0.051608888	0.858755641	0.159	0.333	1
RHOC	0.051655816	0.800670685	0.364	0.333	1
TCN2	0.051655816	0.674577366	0.273	0.5	1
MARCKSL1	0.051655816	0.44598715	0.318	0.833	1
SLC39A1	0.051655816	0.838926856	0.295	0.167	1
ECHDC2	0.051655816	0.591054174	0.159	0.333	1
PDAP1	0.05168934	0.791979077	0.364	0.5	1
SUZ12	0.05168934	0.371021565	0.318	0.667	1
UBL5	0.051711692	0.797434595	0.545	0.167	1
CCDC34	0.051711692	0.339388364	0.091	0.333	1
RPS20	0.051711692	0.258123574	0.659	1	1
ORMDL1	0.051711692	0.434775782	0.409	0.5	1
PSMB8-AS1	0.051711692	0.777388659	0.477	0.333	1
CTBS	0.051711692	0.446416056	0.386	0.667	1
OGG1	0.051725104	0.364172943	0.068	0.5	1
RBM25	0.051725104	0.355136168	0.364	0.333	1
PSMD3	0.051725104	0.251652268	0.409	0.5	1
C11orf1	0.051725104	0.323507433	0.364	0.333	1
WDR18	0.051725104	0.323497922	0.091	0.167	1
GOLPH3	0.051725104	0.487744281	0.364	0.333	1
VTI1B	0.05173181	0.359751624	0.364	0.333	1
RFC1	0.05173181	0.371522749	0.386	0.333	1
TMSB4X	0.056066337	0.766931505	0.636	0.833	1
TXNIP	0.057939783	0.934420655	0.341	0.333	1
FKBP1A	0.057939783	0.760324249	0.341	0.667	1
FAM177A1	0.057939783	0.588377512	0.364	0.833	1
BIN1	0.058093431	0.745653283	0.159	0.333	1
CCT4	0.058093431	0.708735309	0.364	0.667	1
RPL10A	0.058093431	0.342452732	0.568	1	1
TMEM123	0.058093431	0.575347296	0.364	0.667	1
RAB5C	0.058093431	0.340390007	0.409	0.667	1
SOD2	0.058143858	0.498563738	0.341	0.5	1
RAP1GDS1	0.058143858	1.071141226	0.205	0.167	1
ABCB9	0.058143858	0.642185865	0.341	0.333	1
ARID4B	0.058143858	0.59184181	0.364	0.5	1
CYB5A	0.058143858	0.5419757	0.318	0.333	1
SSB	0.058143858	0.455240416	0.455	0.833	1
HLA-F	0.058179882	0.561159215	0.295	0.5	1
CMC2	0.058179882	0.644985994	0.386	0.667	1
PPHLN1	0.058179882	0.755245351	0.364	0.333	1
ACAA2	0.058179882	0.591316378	0.364	0.667	1
DDX39A	0.058179882	0.695959899	0.364	0.667	1
KLF13	0.058179882	0.513144484	0.386	0.5	1
PFDN6	0.058179882	0.631961509	0.341	0.167	1
MCUR1	0.05821831	0.55593713	0.386	0.5	1
TMEM147	0.05821831	0.356818022	0.364	0.5	1
OST4	0.058225516	0.635615574	0.682	0.5	1
U2SURP	0.058227918	0.412784361	0.341	0.333	1
MVP	0.058227918	0.545305034	0.364	0.333	1
TPT1	0.063638379	0.678099591	0.75	0.833	1
HCST	0.063946273	0.972190023	0.341	0.833	1
MRPS6	0.064960829	0.762931264	0.364	0.833	1
CELF2	0.065169074	0.583141671	0.318	0.667	1
PDE4B	0.065169074	0.708689345	0.364	0.833	1
DYNLT1	0.065169074	0.73185137	0.318	0.667	1
PPP4C	0.065169074	0.774516878	0.364	0.5	1
ARL4C	0.06529508	0.458771827	0.318	0.5	1
SMIM14	0.06529508	1.1403187	0.364	0.333	1
CYB561A3	0.06529508	0.802332884	0.25	0.167	1
AMD1	0.06529508	0.772014643	0.364	0.333	1
RAB4A	0.06529508	0.671978449	0.364	0.5	1
CTSA	0.06529508	0.8120155	0.364	0.667	1
EZR	0.065333659	0.439060606	0.364	0.5	1
MTIF3	0.065333659	0.716527315	0.364	0.667	1
SUCLG1	0.065333659	0.460445294	0.432	0.667	1
TMEM50B	0.065359379	0.308133259	0.409	0.5	1
C4orf48	0.065359379	0.778622959	0.364	0.5	1
SHKBP1	0.065359379	0.470458308	0.295	0.667	1
SYNRG	0.065359379	0.633889134	0.386	0.5	1
NQO2	0.065359379	0.53004879	0.386	0.667	1
ILF3	0.065359379	0.615410865	0.364	0.333	1
WDR33	0.065359379	0.476358877	0.341	0.5	1
CD53	0.065374811	0.345647307	0.409	0.667	1
SAT2	0.065374811	0.745421337	0.364	0.167	1
PRKRIP1	0.065374811	1.159054125	0.341	0	1
SERINC3	0.065374811	0.46874032	0.409	0.5	1
GLO1	0.065374811	0.522685686	0.341	0.667	1
SIL1	0.065382527	0.527620698	0.295	0.167	1
PLD3	0.065382527	0.622272466	0.364	0.5	1
ACADVL	0.065382527	0.461826525	0.318	0.5	1
CLEC2D	0.072648796	0.758298787	0.295	0.5	1
RNASET2	0.073156494	0.353872043	0.409	0.667	1
SNHG15	0.073156494	0.613757424	0.341	0.667	1
CHCHD7	0.073156494	0.54209299	0.409	0.5	1
IER5	0.073197667	0.459839942	0.364	0.667	1
TYMP	0.073197667	0.640136312	0.386	0.333	1
EIF5B	0.073197667	0.524531373	0.364	0.333	1
SSU72	0.073197667	0.495483839	0.341	0.5	1
WAC	0.073197667	0.478048245	0.409	0.667	1
TMEM160	0.073197667	0.522668551	0.341	0.5	1
CCND2	0.073225117	0.416564125	0.295	0.167	1
ATF4	0.073225117	0.292173873	0.409	0.333	1
DERL1	0.073225117	0.385294056	0.409	0.833	1
CCAR1	0.073241587	0.311812686	0.386	0.667	1
MRPL21	0.073241587	0.289977536	0.432	0.667	1
ERI3	0.073241587	0.647935577	0.227	0.167	1
C16orf91	0.073241587	0.676348001	0.227	0.333	1
POU2AF1	0.073241587	0.277755424	0.364	0.333	1
ZKSCAN1	0.073249822	0.493263562	0.205	0.167	1
SEC61A1	0.073249822	0.308821152	0.364	0.333	1
CYHR1	0.073252567	0.582685783	0.295	0.333	1
HSPA8	0.081632802	0.438300471	0.545	1	1
CCDC57	0.08177585	0.940148437	0.273	0.167	1
YIPF5	0.08177585	0.576038616	0.409	0.667	1
KRCC1	0.08177585	0.439968144	0.455	0.833	1
SURF1	0.08177585	0.452287969	0.364	0.667	1
IL16	0.081819641	0.443917517	0.364	0.667	1
ARL6IP1	0.081819641	0.375694497	0.364	0.833	1
STK4	0.081819641	0.411499944	0.409	0.833	1
CHMP2A	0.081819641	0.701640254	0.386	0.5	1
CCT5	0.081819641	0.552684116	0.318	0.667	1
PDCD10	0.081819641	0.822577998	0.318	0.167	1
FUS	0.081848835	0.332138056	0.341	0.667	1
LITAF	0.081848835	0.448453511	0.386	0.833	1
ATF7IP	0.081848835	0.400725814	0.318	0.667	1
SCAF11	0.081848835	0.310100045	0.409	0.833	1
VPS29	0.081848835	0.640694228	0.364	0.5	1
TRADD	0.081848835	0.623226223	0.341	0.167	1
CDC73	0.081848835	0.415320066	0.273	0.333	1
PSMD9	0.081848835	0.407051254	0.432	0.833	1
DNAJC7	0.081848835	0.403985381	0.409	0.667	1
MRPS2	0.081848835	0.614508109	0.432	0.5	1
RPL23	0.081848835	0.992049491	0.591	0.333	1
SRRM2	0.081866352	0.496676693	0.364	0.5	1
SLC35B1	0.081866352	0.524262559	0.364	0.333	1
ZNF593	0.081866352	0.406981355	0.341	0.333	1
MRPL20	0.081866352	0.499728848	0.477	0.833	1
MRPL32	0.081866352	0.569632585	0.341	0.333	1
ICAM3	0.081866352	0.304142422	0.432	0.667	1
ANAPC5	0.08187511	0.582211155	0.318	0.5	1
EIF3J	0.08187511	0.557717485	0.318	0.167	1
SRP54	0.081878029	0.46072431	0.364	0.5	1
C6orf62	0.081878029	0.521416178	0.341	0.167	1
HMCES	0.081878029	0.695264726	0.318	0.167	1
IGHM	0.090628825	0.806996889	0.25	0.5	1
EIF3H	0.091049697	0.522984743	0.409	0.667	1
SH3BGRL3	0.091136337	1.131138486	0.636	0.5	1
ACAP1	0.091136337	0.547663218	0.182	0.667	1
PRDX3	0.091136337	0.778590454	0.364	0.5	1
CDKN1B	0.091136337	0.695072965	0.386	0.667	1
HNRNPM	0.091201315	0.90311588	0.318	0.333	1
MAGOH	0.091201315	0.467645599	0.432	0.833	1
TMEM141	0.091201315	0.620876631	0.364	0.333	1
UQCRH	0.091201315	1.099918858	0.636	0.5	1
STX5	0.091201315	0.64593844	0.409	0.667	1
PCBD1	0.091201315	0.564402656	0.409	0.833	1
NDUFS4	0.091201315	1.069520272	0.341	0.167	1
PRRC2C	0.091247727	0.470030159	0.364	0.5	1
ST13	0.091247727	0.417762208	0.432	1	1
MRPS16	0.091278667	0.390236548	0.409	0.667	1
MMADHC	0.091278667	0.315201766	0.432	0.5	1
LAMTOR2	0.091297231	1.00418405	0.5	0.5	1
MZT2A	0.091297231	0.617642697	0.409	0.667	1
EIF1AX	0.091297231	0.42294411	0.386	0.5	1
NDUFS5	0.091297231	0.92109284	0.523	0.167	1
RNF5	0.091297231	0.475847197	0.364	0.667	1
TMF1	0.091297231	0.303087712	0.341	0.833	1
SPG21	0.091297231	0.46105845	0.386	0.667	1
GPBP1	0.091306513	0.389676299	0.386	0.333	1
BRD2	0.091306513	0.59163321	0.341	0.333	1
NDUFS2	0.091306513	0.499437773	0.318	0.333	1
NDUFA3	0.091309607	1.055300895	0.545	0.167	1
RNH1	0.091309607	0.327074449	0.386	0.667	1
IGHG1	0.100405509	0.680135065	0.364	0.167	1
CXCR4	0.100876419	0.438871762	0.432	1	1
PTP4A3	0.101320982	1.207302584	0.341	0.167	1
HLA-DPA1	0.101412487	0.546053627	0.341	0.667	1
GMFG	0.101412487	1.127368409	0.5	0.5	1
SNX3	0.101481111	0.568976724	0.432	1	1
ELF1	0.101530126	0.752889251	0.341	0.333	1
CPNE3	0.101530126	0.295635261	0.364	0.667	1
B4GALT3	0.101530126	0.670437329	0.364	0.333	1
ZNF22	0.101530126	0.573585064	0.409	0.667	1
MAGED1	0.101562801	0.675404766	0.364	0.5	1
TVP23B	0.101562801	0.66601084	0.364	0.5	1
PSAP	0.101562801	0.506371618	0.341	0.167	1
HDLBP	0.101582405	0.539467761	0.341	0.5	1
DCAF7	0.101582405	0.844789141	0.273	0.167	1
UBE2L3	0.101582405	0.361864543	0.432	0.667	1
MZT2B	0.101582405	0.370778276	0.432	0.833	1
DGCR6L	0.101582405	0.503092503	0.409	0.333	1
MRPS5	0.101592207	0.52643724	0.386	0.333	1
ATRX	0.101592207	0.424451486	0.341	0.167	1
UQCRC1	0.101592207	0.552806481	0.386	0.5	1
ZFAND6	0.101595475	0.26022468	0.386	0.5	1
ZFP36L2	0.112026732	0.444839604	0.455	0.833	1
TXN	0.112714701	1.04923196	0.659	0.5	1
CCNK	0.112714701	0.727609262	0.273	0.167	1
EXOSC8	0.112714701	0.682693661	0.114	0.333	1
RPL37A	0.112714701	0.726198332	0.727	0.833	1
RPS24	0.112714701	0.313168914	0.636	1	1
HIST1H4C	0.112749083	0.292420723	0.432	0.667	1
MFAP1	0.112749083	0.692008151	0.136	0.167	1
SMIM19	0.112749083	0.594560498	0.341	0.5	1
YIPF4	0.112749083	0.662681671	0.409	0.333	1
GTF2B	0.112749083	0.584900416	0.409	0.5	1
LSM6	0.112749083	0.740850137	0.318	0.167	1
LARP1B	0.112749083	0.52355074	0.318	0.5	1
TIMM17A	0.112749083	0.79722868	0.341	0.167	1
DDX6	0.112769711	0.339537326	0.432	0.167	1
IGBP1	0.112769711	0.377496126	0.432	0.667	1
PGLS	0.112769711	0.488100308	0.409	0.5	1
USP48	0.112769711	0.423953975	0.341	0.5	1
NFU1	0.112769711	0.482475954	0.409	0.5	1
ARMCX3	0.112780025	0.30606949	0.432	0.5	1
PLAG1	0.112780025	0.765806381	0.205	0.167	1
ODC1	0.112780025	0.470848736	0.364	0.167	1
AP3S1	0.112780025	0.406807757	0.455	0.667	1
IFNAR1	0.112780025	0.469184049	0.409	0.5	1
ZC3H15	0.112780025	0.295430112	0.409	0.667	1
TMSB10	0.112783463	0.738757488	0.614	0.667	1
MRPS14	0.112783463	0.520734958	0.318	0.167	1
CD52	0.123278476	1.333250025	0.545	0.333	1
COMMD6	0.124487984	0.443334488	0.477	1	1
JMJD1C	0.124718774	0.682191553	0.364	0.5	1
PA2G4	0.124718774	0.675810218	0.409	0.667	1
CHMP4B	0.124718774	0.797613664	0.364	0.167	1
LMBRD1	0.124718774	0.535238595	0.455	0.833	1
ARL1	0.124718774	0.71188725	0.409	0.667	1
TRAF3IP3	0.124794481	1.225208962	0.341	0.167	1
EIF4E	0.124794481	1.23365829	0.432	0	1
MCM3	0.124848553	0.97747331	0.182	0	1
RPS21	0.124848553	0.267771049	0.636	1	1
SNRPD1	0.124848553	1.199056231	0.432	0.167	1
ELOF1	0.124848553	0.693204651	0.409	0.5	1
RAB5B	0.124848553	0.654346917	0.386	0.5	1
SWI5	0.124884597	0.666418596	0.386	0.167	1
KIAA1143	0.124884597	0.299165327	0.341	0.5	1
METTL9	0.124906223	0.623808988	0.386	0.5	1
PSMD4	0.124906223	0.758982369	0.295	0.167	1
MRPL40	0.124906223	0.671224018	0.341	0.167	1
TBCA	0.124906223	0.291159369	0.409	0.833	1
SNX17	0.124917035	0.385182232	0.386	0.5	1
THRAP3	0.124917035	0.410046504	0.409	0.667	1
NOSIP	0.124917035	0.738588706	0.386	0.5	1
ZBTB38	0.12492064	0.682353851	0.341	0	1
RPL36	0.12492064	0.518954192	0.75	0.833	1
RPS28	0.137600944	0.402698459	0.568	1	1
HSPE1	0.137842012	0.561600453	0.523	0.667	1
SNRNP27	0.137842012	1.032695783	0.341	0.167	1
BCL3	0.137921087	1.087349698	0.227	0	1
PMVK	0.137921087	0.715806645	0.341	0.167	1
SMNDC1	0.137921087	0.96248341	0.341	0.333	1
CNIH4	0.137921087	0.661515518	0.432	0.833	1
FAM207A	0.137977562	0.394232516	0.114	0.333	1
LYPLA1	0.137977562	0.835183721	0.341	0.167	1
EIF2S3	0.138015208	0.427875125	0.455	0.5	1
NAPA	0.138015208	0.65910266	0.432	0.833	1
AES	0.138015208	0.509304454	0.341	0.333	1
CD47	0.138015208	0.679394289	0.386	0.333	1
ADIPOR1	0.138015208	0.457544188	0.432	0.333	1
MRPL16	0.138015208	0.509769099	0.432	0.667	1
DNAJC10	0.138049087	0.39089252	0.432	0.5	1
MED4	0.138049087	0.578582902	0.25	0.167	1
IGKC	0.151895156	0.765378732	0.409	0.667	1
PSMA7	0.151895156	0.634539807	0.386	0.5	1
TCP1	0.151895156	0.540430926	0.432	0.833	1
RPL5	0.152004881	0.655515088	0.705	0.833	1
BCLAF1	0.152087156	0.653140088	0.409	0.333	1
TUBA1B	0.152087156	0.495702443	0.409	0.5	1
SCRN2	0.152087156	0.508311175	0.455	0.667	1
HMGB1	0.152087156	0.665203688	0.432	0.833	1
ITGB1	0.152145915	0.531701948	0.341	0.333	1
FCGRT	0.152145915	0.403226288	0.432	0.667	1
EID1	0.152185082	1.237854467	0.545	0	1
BTG3	0.152185082	0.641842252	0.386	0.667	1
SUMO3	0.152185082	0.651852199	0.409	0.333	1
COX17	0.152185082	1.034394518	0.5	0.167	1
MRPL57	0.152185082	0.824897362	0.364	0.333	1
GSTK1	0.152185082	0.403239562	0.409	0.333	1
TRAPPC2L	0.152185082	0.656099773	0.386	0.167	1
CALU	0.152185082	0.674128321	0.386	0.333	1
MRPL52	0.152185082	0.917619337	0.568	0.333	1
RNASEH2C	0.152185082	0.590804553	0.409	0.667	1
UBL3	0.152208581	0.308116875	0.25	0.5	1
DCXR	0.152208581	0.402116912	0.477	0.333	1
DDT	0.152208581	1.006378902	0.545	0.5	1
VOPP1	0.152208581	0.450497014	0.386	0.167	1
CBWD5	0.152208581	0.619205723	0.409	0.833	1
THOC7	0.152220331	0.678997598	0.341	0.167	1
MRPL24	0.152220331	0.467703385	0.386	0.167	1
PUF60	0.152220331	0.514147322	0.341	0.333	1
NEU1	0.152220331	0.38370182	0.318	0.167	1
SEC11C	0.152220331	0.274608588	0.432	0.5	1
PSENEN	0.152220331	0.43833328	0.409	0.5	1
PPP2CA	0.152220331	0.590303636	0.364	0.167	1
STAT3	0.152224247	0.687744604	0.386	0	1
NDUFA8	0.152224247	0.384732536	0.409	0.333	1
PDCD6IP	0.152224247	0.668882781	0.409	0.333	1
BRD4	0.166582876	0.81406347	0.364	0.667	1
RARRES3	0.166806544	0.822504862	0.409	0.667	1
RPL22L1	0.167135713	0.647400119	0.455	0.833	1
ITFG1	0.167135713	0.872465831	0.386	0.5	1
OCIAD2	0.167135713	0.615122372	0.477	0.833	1
RPL13A	0.167249435	0.298969509	0.591	0.833	1
PQBP1	0.167249435	0.57751636	0.386	0.667	1
PPP1R18	0.167249435	0.681811307	0.409	0.5	1
ANP32A	0.167249435	0.675275946	0.432	0.667	1
NHP2	0.167334704	0.637261261	0.386	0.667	1
EIF4A1	0.1673956	0.461504561	0.477	1	1
SDF4	0.1673956	0.776132958	0.386	0.167	1
CD164	0.1673956	0.466527562	0.432	0.667	1
CPSF6	0.1673956	0.646408374	0.318	0.5	1
CDV3	0.167436191	0.578364344	0.409	0.333	1
PSMD8	0.167436191	0.653137483	0.409	0.333	1
NDUFA6	0.167436191	0.371032552	0.455	0.833	1
STUB1	0.167436191	0.498332719	0.318	0.5	1
TROVE2	0.167436191	0.437474166	0.318	0.5	1
NANS	0.167436191	0.630750992	0.409	0.5	1
ANXA6	0.167460544	0.363644398	0.409	0.667	1
ADI1	0.167460544	0.494758168	0.409	0.333	1
NDUFB6	0.167460544	0.424453868	0.432	0.5	1
CCDC85B	0.167460544	0.476809158	0.409	0.5	1
GPANK1	0.167460544	0.655634398	0.341	0.333	1
DRAP1	0.167460544	0.367931969	0.432	0.833	1
DHRS7	0.16747272	0.406241062	0.409	0.5	1
HSPA5	0.16747272	0.328816971	0.432	0.5	1
FDPS	0.16747272	0.353870957	0.409	0.333	1
PSMA1	0.167476779	0.500290145	0.386	0.167	1
WDR45	0.167476779	0.538934881	0.432	0.667	1
C9orf16	0.167476779	0.68021641	0.636	0.333	1
PFN1	0.182926894	1.012051312	0.545	0.667	1
HIST1H1C	0.183346641	1.213749279	0.545	0.167	1
UCP2	0.183346641	0.720471753	0.432	0.667	1
NPM1	0.183346641	0.319959136	0.636	0.833	1
BAD	0.183497629	0.619764517	0.432	0.667	1
HMGB2	0.18361502	0.485129812	0.386	0.833	1
SRSF2	0.18361502	0.485918026	0.455	0.5	1
SNRPB	0.18361502	0.347416099	0.477	0.667	1
TAGAP	0.183703038	0.491446157	0.409	0.5	1
NPC2	0.183703038	0.513905723	0.432	0.667	1
MSRB2	0.183703038	0.592583809	0.136	0.333	1
MZT1	0.183703038	0.700778836	0.273	0.167	1
ARPP19	0.183703038	0.454566833	0.386	0.5	1
RPS9	0.183703038	0.260845571	0.591	1	1
PSME2	0.183703038	0.368690082	0.523	1	1
UGCG	0.183765895	0.679015594	0.364	0.5	1
OXA1L	0.183765895	0.658398463	0.409	0.667	1
RSBN1	0.183765895	0.735959107	0.205	0.167	1
TNFRSF14	0.183765895	0.493026139	0.318	0.5	1
NCF4	0.183765895	0.635906091	0.386	0.333	1
SLC25A5	0.183765895	0.342541348	0.477	1	1
DDX59	0.183807793	0.877579764	0.227	0.167	1
DHX29	0.183807793	1.03826713	0.432	0	1
FAM96B	0.183807793	1.298654085	0.477	0.333	1
MIEN1	0.183807793	0.588117063	0.455	0.333	1
PREB	0.183807793	0.587913374	0.409	0.667	1
SNAPIN	0.183832929	0.550444573	0.341	0.333	1
FLOT1	0.183845497	0.677264706	0.364	0.167	1
SLIRP	0.183845497	1.141680304	0.477	0.167	1
NDUFC2	0.183845497	0.945418728	0.386	0.167	1
CD38	0.183845497	0.587923566	0.318	0	1
TECR	0.183849686	0.601331024	0.409	0	1
TSPO	0.183849686	0.42375661	0.386	0.667	1
GNG7	0.183849686	0.276373804	0.432	0.667	1
UBE2G1	0.183849686	0.478704706	0.409	0.5	1
WDR1	0.200861848	0.617529382	0.341	0.667	1
HLA-DRB1	0.20101707	0.425704291	0.386	0.667	1
TUBA1A	0.20101707	0.695400593	0.409	0.833	1
BUD31	0.20101707	0.785071228	0.318	0.167	1
CCNC	0.20101707	0.753665758	0.409	0.333	1
PPA1	0.201137748	0.549985723	0.455	0.833	1
DDX18	0.201137748	0.704089351	0.409	0.667	1
CCNG1	0.201137748	0.535730472	0.477	0.667	1
MRPL54	0.201228228	0.559337092	0.455	0.833	1
CCNDBP1	0.201228228	0.78311236	0.409	0.833	1
NSA2	0.201228228	0.439527766	0.455	0.667	1
TUBB4B	0.201292841	0.417009048	0.477	0.667	1
PSMB5	0.201292841	0.851437679	0.386	0.333	1
VDAC3	0.201292841	0.79850658	0.386	0.5	1
NDUFS3	0.201292841	0.444798352	0.477	0.667	1
SF3B1	0.201335909	0.514005387	0.364	0.333	1
PJA2	0.201335909	1.00576505	0.25	0	1
SUB1	0.201335909	0.880486295	0.591	0.333	1
TERF2IP	0.201335909	0.682050564	0.409	0.667	1
MAT2B	0.201335909	0.947605378	0.455	0.5	1
DAZAP2	0.201335909	0.362968933	0.5	0.833	1
VCP	0.201361747	0.500781002	0.386	0.333	1
SNRPD3	0.201361747	0.599439708	0.409	0.667	1
LSM10	0.201361747	0.517310205	0.386	0.333	1
NUP98	0.201374666	0.523208575	0.205	0.333	1
TUFM	0.201374666	0.343803568	0.409	0.5	1
TSEN15	0.201374666	0.478419846	0.386	0.333	1
CYC1	0.201378972	0.310689831	0.409	0.5	1
GNL3	0.201378972	0.794158765	0.364	0.333	1
DGUOK	0.201378972	0.492622776	0.386	0.5	1
MPLKIP	0.201378972	0.619489609	0.364	0.167	1
POLR2J	0.201378972	0.45703515	0.432	0.667	1
TAGLN2	0.219125727	1.029041908	0.591	0.833	1
PNRC1	0.219849964	0.323121663	0.477	0.667	1
LRRC23	0.219849964	0.836129022	0.159	0.167	1
LSM3	0.219849964	0.636900434	0.432	0.5	1
RTF1	0.219942579	0.544151806	0.364	0.5	1
TOMM20	0.219942579	0.337005732	0.5	0.667	1
CDC42SE2	0.219942579	0.700644477	0.409	0.333	1
HSPB11	0.219942579	0.728094136	0.432	0.667	1
STOML2	0.220008715	0.574599166	0.455	0.667	1
ZDHHC12	0.220008715	0.925470055	0.409	0.333	1
C1orf122	0.220008715	0.583662712	0.364	0.5	1
RPL19	0.220008715	0.288401353	0.727	0.833	1
POLR2K	0.220008715	0.74005132	0.409	0.5	1
CFLAR	0.220052798	0.487202785	0.318	0.333	1
SDHD	0.220052798	0.309112635	0.455	0.833	1
RAC1	0.220052798	0.670652237	0.386	0.167	1
UROD	0.220052798	0.793251785	0.409	0.333	1
MRPL14	0.220052798	0.552709244	0.455	0.667	1
ZNHIT1	0.220052798	0.591992797	0.409	0.5	1
HNRNPC	0.220079245	0.366554926	0.386	0.5	1
IQGAP1	0.220079245	0.782157538	0.409	0.5	1
HCLS1	0.220079245	0.699585131	0.432	0.833	1
LRP10	0.220079245	0.515086264	0.318	0.333	1
GNG5	0.220079245	0.929525726	0.568	0.333	1
IMP3	0.220079245	0.665784031	0.409	0.5	1
TRMT112	0.220079245	0.586513385	0.659	0.5	1
ECH1	0.220092468	0.442348997	0.432	0.667	1
ZNF429	0.220092468	0.555841506	0.114	0	1
ACTG1	0.239041563	0.645067369	0.659	0.833	1
RPL37	0.239491882	0.888661245	0.682	0.667	1
FTL	0.239779721	0.476380402	0.5	0.5	1
RPL29	0.239779721	0.744929344	0.568	0.5	1
PTP4A1	0.239874106	0.739397382	0.409	0.5	1
HTRA2	0.239874106	0.501639917	0.25	0.5	1
AIP	0.239874106	0.690015485	0.432	0.833	1
ATG101	0.239941505	0.62168752	0.477	0.833	1
NUCKS1	0.239941505	0.602131038	0.409	0.5	1
LMO4	0.239941505	0.815369781	0.295	0.5	1
CSK	0.239941505	0.736301343	0.318	0.333	1
GTF3C6	0.239941505	0.569244826	0.432	0.667	1
PRDX1	0.239986429	0.498140894	0.5	0.667	1
LSM4	0.239986429	0.618083434	0.364	0.833	1
IRF1	0.239986429	0.276152646	0.455	0.5	1
GLI4	0.239986429	0.613016109	0.159	0.333	1
PTMA	0.239986429	0.866472591	0.591	0.667	1
GPI	0.239986429	0.558393079	0.409	0.333	1
RAB2A	0.239986429	0.753206151	0.409	0.5	1
RNF13	0.240013381	0.844509953	0.341	0.167	1
LSM1	0.240013381	0.435868019	0.477	0.5	1
VPS35	0.240013381	0.46340262	0.295	0.5	1
NDUFB5	0.240013381	0.457594762	0.432	0.5	1
PLPP5	0.240026855	0.317047451	0.455	0.333	1
NELFE	0.240026855	0.413815489	0.455	0.667	1
SF1	0.240031347	0.257880858	0.409	0.667	1
ARL14EP	0.240031347	0.587101507	0.273	0.333	1
RPS6	0.260201346	0.284390323	0.614	1	1
ERN1	0.260658251	0.827548163	0.409	0.667	1
SKP1	0.260658251	0.447698253	0.477	0.5	1
H1FX	0.260822551	0.737968607	0.432	1	1
MRPL3	0.260950272	0.772729651	0.432	0.667	1
ANAPC13	0.260950272	0.614044742	0.455	0.667	1
SHMT2	0.260950272	0.438355144	0.5	0.667	1
TALDO1	0.261046024	0.877619558	0.432	0.5	1
SNX5	0.261046024	0.614509659	0.455	0.833	1
GNAI2	0.261046024	1.211754401	0.341	0	1
PPP1CA	0.261046024	0.577184702	0.455	0.833	1
UQCR10	0.261046024	1.021651479	0.545	0.167	1
CALM2	0.261114398	0.896765504	0.591	0.5	1
S100A11	0.261114398	0.906766864	0.591	0.167	1
FDX1	0.261114398	0.612119172	0.341	0.333	1
GOLGA7	0.261114398	0.588771409	0.432	0.667	1
RNF114	0.261114398	0.862986597	0.386	0.167	1
RPL14	0.261114398	0.645449189	0.659	0.667	1
TSTD1	0.261114398	0.619657305	0.455	0.667	1
LBR	0.261159971	0.503377967	0.386	0.333	1
SUPT4H1	0.261159971	0.45693582	0.409	0.5	1
MGST3	0.261159971	0.520997493	0.409	0.333	1
GHITM	0.261159971	0.492501636	0.455	0.833	1
NCBP2-AS2	0.261159971	0.612968221	0.364	0.333	1
CCND3	0.261159971	0.812422065	0.364	0.333	1
XRCC5	0.261159971	0.748014856	0.455	0.667	1
COPS6	0.261159971	0.762091646	0.409	0.333	1
CRELD2	0.261187311	0.438969813	0.386	0.5	1
C9orf78	0.261187311	0.697787278	0.364	0.5	1
RPS5	0.261187311	0.410864866	0.75	0.667	1
PSMA6	0.261187311	0.570465962	0.432	0.667	1
MPC2	0.261187311	0.440808417	0.455	0.5	1
JUND	0.26120098	0.487954057	0.318	0	1
ERP44	0.26120098	0.797987543	0.386	0	1
DCTN3	0.26120098	0.484898191	0.386	0.333	1
MANF	0.26120098	0.360689085	0.386	0.5	1
RAB1A	0.261205537	0.610584226	0.386	0.333	1
TMEM258	0.261205537	0.393409717	0.591	0.667	1
YIPF3	0.261205537	0.435090557	0.386	0.333	1
LAPTM5	0.281535804	0.714188194	0.386	0.833	1
ARPC1B	0.282877176	1.169949123	0.545	0.333	1
ATOX1	0.283379568	1.181236743	0.5	0.167	1
CD48	0.283476248	1.006411628	0.364	0.167	1
PSMA3	0.283476248	0.515098778	0.455	0.667	1
COPS5	0.283476248	0.929166076	0.295	0	1
FBL	0.283545283	0.328071073	0.477	0.667	1
SYPL1	0.283545283	0.595183007	0.386	0.667	1
INO80	0.283591296	0.597292019	0.091	0.167	1
POLR2E	0.283591296	0.494337153	0.455	0.167	1
PSMA5	0.283591296	0.708676034	0.432	0.667	1
EIF5	0.2836189	0.91691799	0.477	0.333	1
PIGBOS1	0.2836189	0.62315995	0.227	0.5	1
LAMTOR5	0.2836189	0.418573582	0.5	1	1
C19orf24	0.2836189	0.547035009	0.318	0.333	1
BRK1	0.2836189	0.365634017	0.5	0.833	1
COMMD1	0.2836189	0.537792112	0.409	0.333	1
SNRPD2	0.2836189	0.712580047	0.636	0.5	1
TAP1	0.283632701	0.480868277	0.409	0.167	1
MRPS18B	0.283632701	0.680664407	0.341	0.167	1
ATP6AP2	0.283637301	0.525950096	0.409	0.5	1
ADRM1	0.283637301	0.302706276	0.455	0.833	1
IGHA1	0.300117494	1.079819281	0.591	0.667	1
EIF1AY	0.306013415	0.75515216	0.409	0.667	1
RPS8	0.306574994	0.576327862	0.773	0.833	1
PDCD4	0.306783521	1.04003089	0.318	0.167	1
ARGLU1	0.306783521	0.755810423	0.364	0.333	1
RPL34	0.306783521	0.263516788	0.705	1	1
MSN	0.306950217	0.920231803	0.386	0.333	1
DNAJC8	0.306950217	0.831240697	0.341	0.333	1
GPSM3	0.307079791	0.602128273	0.455	0.833	1
PSMB10	0.307079791	0.694529177	0.455	0.667	1
EIF3E	0.307079791	1.001055617	0.591	0.5	1
COQ10B	0.307079791	0.634887077	0.386	0.667	1
C1QBP	0.307079791	0.430296755	0.523	0.667	1
NAGK	0.307176927	0.877068317	0.364	0.333	1
UQCRC2	0.307176927	0.820303717	0.409	0.5	1
HERC1	0.307292516	0.640685614	0.227	0.167	1
MRPL47	0.307292516	0.643039359	0.455	0.667	1
TPR	0.307292516	0.958165476	0.364	0	1
UBE2J1	0.307292516	0.513683845	0.477	0.667	1
SYNGR1	0.307292516	0.666293581	0.159	0	1
COA3	0.307292516	0.758437278	0.409	0.333	1
AURKAIP1	0.307292516	0.561022471	0.432	0.333	1
RHOA	0.307292516	0.591376976	0.477	0.833	1
NME2	0.307292516	0.661624459	0.591	0.5	1
CDK12	0.307320249	0.811004167	0.205	0	1
SON	0.307320249	1.135032062	0.318	0	1
OSTC	0.307320249	0.293803967	0.614	0.667	1
WARS2	0.307320249	0.339437059	0.068	0.333	1
KDELR2	0.307320249	0.539216359	0.432	0.333	1
SECISBP2	0.307320249	0.512356439	0.341	0.333	1
AKR1A1	0.307320249	0.576421928	0.432	0.833	1
SNRNP70	0.307334114	0.684607625	0.386	0.167	1
SRP9	0.307334114	0.488422102	0.432	0.5	1
TIMM13	0.307338736	0.521068856	0.409	0.667	1
TMED5	0.307338736	0.309392748	0.364	0.167	1
ATP6V0B	0.307338736	0.374358409	0.523	0.833	1
IFITM2	0.331297306	0.975169993	0.341	0.667	1
ACTB	0.331552329	0.6430076	0.636	0.833	1
UBXN1	0.331760779	0.545066107	0.409	0.667	1
RPS3A	0.331760779	0.286402342	0.727	1	1
A1BG	0.331927405	1.018059772	0.318	0.167	1
SEC11A	0.331927405	0.637003627	0.545	0.667	1
SZRD1	0.332154013	1.197779365	0.318	0	1
TSC22D4	0.332154013	0.879715075	0.295	0.167	1
NUDT4	0.332154013	0.606760328	0.477	0.333	1
NCBP2	0.332154013	0.818120398	0.295	0.167	1
ARPC5L	0.332223339	0.589480082	0.5	0.5	1
SPINT2	0.332223339	0.704610891	0.432	0.667	1
EIF1B	0.332223339	0.797470947	0.386	0.5	1
AP2M1	0.332223339	0.667732247	0.455	0.667	1
MRPS7	0.332223339	0.661347503	0.386	0.333	1
TUSC2	0.332223339	0.677041713	0.386	0.667	1
SH3BGRL	0.332269545	1.063682468	0.5	0.167	1
CNN2	0.332269545	0.699496425	0.455	0.167	1
AP2S1	0.332269545	0.541769181	0.477	0.5	1
VAPA	0.332269545	0.582574092	0.455	0.833	1
SNRPB2	0.332269545	0.888758475	0.409	0.333	1
TIMM9	0.332269545	0.686752476	0.455	0.333	1
PPP1R2	0.332269545	0.513554081	0.455	0.667	1
CHCHD1	0.332297264	0.375335168	0.432	0.333	1
NDUFA5	0.332297264	0.383111454	0.455	0.833	1
ABHD5	0.332297264	0.469233947	0.25	0.167	1
CNPY2	0.332297264	0.699151529	0.364	0.167	1
PDCD6	0.332297264	0.754350044	0.432	0.333	1
RALGPS2	0.332311122	0.578414758	0.159	0.167	1
PEBP1	0.332311122	0.288901736	0.455	0.833	1
ARL5A	0.332311122	0.827412119	0.409	0.167	1
TRAM1	0.332311122	0.97229787	0.432	0.167	1
NDUFB9	0.332311122	0.425464752	0.432	0.5	1
CYCS	0.332311122	0.649802889	0.545	0.5	1
TMEM205	0.332315742	0.528428283	0.409	0.333	1
COX6B1	0.332315742	0.377731715	0.75	0.833	1
REEP5	0.332315742	0.426680985	0.477	0.5	1
DNAJB9	0.332315742	0.325790426	0.5	0.667	1
CD44	0.358310349	0.644012139	0.432	0.5	1
TNFRSF17	0.358310349	0.855148996	0.318	0.167	1
TIMM8B	0.358310349	0.590271524	0.477	0.667	1
ARPC2	0.358406867	0.537435112	0.5	0.667	1
CHURC1	0.358406867	1.099013238	0.477	0.167	1
PABPN1	0.358475783	0.695455875	0.386	0.333	1
EVI2B	0.358475783	0.582987571	0.5	0.833	1
ZNF428	0.358475783	0.859833426	0.273	0.333	1
H3F3A	0.358475783	0.438106615	0.591	0.667	1
RCSD1	0.358521715	0.535749309	0.227	0.333	1
TMEM14B	0.358521715	0.528005452	0.455	0.833	1
ALKBH5	0.358521715	1.104247028	0.273	0	1
NEDD8	0.358521715	0.346120094	0.477	0.833	1
TMED3	0.358521715	0.523680902	0.5	0.667	1
REXO2	0.358521715	0.635763464	0.432	0.667	1
RAB11B	0.358521715	0.673435925	0.432	0.667	1
GADD45GIP1	0.358521715	0.979532418	0.409	0	1
TXNDC11	0.358549269	0.738714897	0.432	0.167	1
VDAC1	0.358549269	0.549727131	0.432	0.667	1
COX7B	0.358549269	0.465317587	0.477	0.833	1
SF3B6	0.358549269	0.435812265	0.5	1	1
LSM14A	0.358549269	0.479947005	0.205	0.333	1
PPP6C	0.358549269	0.571400426	0.477	0.667	1
YPEL3	0.358563045	0.378785555	0.341	0.5	1
XRCC6	0.358563045	0.419595624	0.477	0.667	1
NDUFAF3	0.358563045	0.571270874	0.432	0.333	1
DDX5	0.358567637	0.292042522	0.386	0.667	1
FKBP2	0.358567637	0.337842553	0.432	0.333	1
DCPS	0.358567637	0.316008762	0.477	1	1
CRIP1	0.383530032	0.799115351	0.432	0.667	1
SRSF7	0.385336684	0.598703905	0.523	0.667	1
RPS15A	0.385832526	0.501806442	0.727	1	1
PCNP	0.385832526	0.592589525	0.477	0.667	1
CD74	0.385927922	0.368802646	0.523	0.833	1
RBM3	0.385927922	0.829601831	0.591	0.5	1
ARPC4	0.385927922	0.908001919	0.273	0.167	1
ASS1	0.385996035	0.638338776	0.159	0.167	1
KTN1	0.385996035	0.716443328	0.409	0.333	1
CNDP2	0.385996035	0.677817953	0.477	0.667	1
ANXA5	0.385996035	0.806699691	0.568	0.333	1
NDUFB3	0.385996035	1.262857131	0.455	0.167	1
NDUFA4	0.386041432	0.773756193	0.591	0.5	1
RPLP0	0.386041432	0.479884296	0.659	0.667	1
TOP1	0.386041432	0.691991315	0.432	0.167	1
RNF181	0.386041432	0.916527883	0.409	0.167	1
VAMP2	0.386068666	0.498071568	0.318	0.5	1
TMEM208	0.386068666	0.591921323	0.432	0.333	1
PSMD13	0.386068666	0.491303205	0.409	0.5	1
PRR13	0.386068666	0.328124532	0.455	0.667	1
MRPL55	0.386068666	0.437205117	0.455	0.333	1
SUMO1	0.386068666	0.470983201	0.455	0.5	1
PCF11	0.386082281	0.672452221	0.182	0	1
MFF	0.386082281	0.516251641	0.455	0.5	1
GTF2A2	0.386082281	0.522107712	0.432	0.667	1
SDHC	0.386082281	0.692790583	0.432	0.333	1
NUDT5	0.386082281	0.612689844	0.455	0.833	1
PHF1	0.386082281	0.605401186	0.386	0.167	1
SSBP1	0.386082281	0.626626493	0.432	0.333	1
NDUFS7	0.386082281	0.427858734	0.523	0.667	1
EMC4	0.386082281	0.506063413	0.455	0.5	1
COX5A	0.386086819	0.661526339	0.614	0.5	1
ATP6V0E1	0.386086819	0.811333163	0.545	0.5	1
DDOST	0.386086819	0.296901501	0.477	0.667	1
HOPX	0.414608689	1.012368751	0.205	0.333	1
NDUFA11	0.414608689	0.784974209	0.455	0.5	1
SNHG8	0.414702397	0.549863787	0.545	0.5	1
NACA	0.414702397	0.333661619	0.682	1	1
H3F3B	0.414702397	0.549340286	0.5	1	1
SUMO2	0.414702397	0.967781534	0.545	0.5	1
RALY	0.414702397	0.665347494	0.5	1	1
MRPS36	0.414702397	0.51501233	0.455	0.5	1
RPL18A	0.414702397	0.367354801	0.636	1	1
CAPZA2	0.414702397	0.604110153	0.5	0.667	1
MTDH	0.414769305	0.747236629	0.409	0.333	1
SIVA1	0.414769305	0.756428505	0.432	0.5	1
SRSF5	0.414769305	0.687464048	0.432	0.5	1
TPI1	0.414769305	0.5785326	0.477	0.667	1
RPLP2	0.414769305	0.324981604	0.659	0.833	1
MTPN	0.414813897	0.491093025	0.455	0.333	1
CISD2	0.414813897	0.431505497	0.5	0.5	1
DRAM2	0.414813897	0.828234354	0.386	0.333	1
PYURF	0.414840648	0.944486591	0.545	0.333	1
LAMTOR4	0.414840648	0.297948582	0.523	0.667	1
RPL17	0.414840648	0.641568382	0.659	0.833	1
ENY2	0.414854022	0.457247172	0.432	0.667	1
ZNF706	0.414854022	0.682710023	0.545	0.5	1
MCL1	0.414858479	0.3057091	0.364	0.333	1
ZC3H8	0.414858479	0.582272949	0.227	0.167	1
PNKD	0.414858479	0.6841812	0.386	0.333	1
GAPDH	0.444494646	0.893636202	0.591	0.667	1
C12orf57	0.444616639	0.846130438	0.455	0.5	1
RPL22	0.444616639	0.659117049	0.636	0.833	1
ARPC3	0.444708082	0.555968463	0.5	0.833	1
UBE2D3	0.444708082	1.000840294	0.5	0.333	1
PCBP2	0.444773371	0.387919087	0.568	1	1
KCNAB2	0.444773371	0.663658809	0.114	0.167	1
UBL7	0.444773371	0.851372698	0.455	0.333	1
ZCRB1	0.444773371	0.839780303	0.432	0.333	1
FIS1	0.444816884	0.500111317	0.523	0.667	1
DUSP1	0.444816884	0.638834755	0.614	0.333	1
HNRNPA0	0.444816884	0.271641843	0.659	0.833	1
ITM2C	0.444816884	0.625218986	0.409	0.167	1
RANBP1	0.444816884	0.586249938	0.455	1	1
MRPL27	0.444816884	0.612699661	0.341	0.333	1
SURF4	0.444842988	0.619955357	0.409	0.333	1
LRPAP1	0.444842988	0.448283765	0.432	0.5	1
SCAND1	0.444856038	0.381186107	0.477	0.333	1
TAF7	0.444856038	0.629693252	0.455	0.333	1
RSBN1L	0.444856038	0.520932158	0.386	0.167	1
TOMM7	0.444856038	0.531440351	0.659	1	1
SNRPC	0.444856038	1.058884923	0.477	0.167	1
C4orf3	0.444856038	0.349636119	0.523	0.5	1
SERF2	0.444856038	0.44079636	0.659	0.667	1
C19orf53	0.444860388	0.680924098	0.568	0.5	1
ALKBH7	0.444860388	0.56348541	0.591	0.167	1
PPDPF	0.474134815	1.173978077	0.523	0.833	1
RAC2	0.474853352	0.351894921	0.568	0.833	1
CD27	0.474853352	0.788960672	0.477	0.667	1
LTB	0.475133176	0.855938684	0.25	0.5	1
HLA-DMA	0.475556312	0.837437934	0.295	0.5	1
PSMB8	0.475826589	0.787054422	0.455	0.333	1
RPS27	0.475826589	0.50267474	0.568	1	1
LBH	0.475915184	0.987119277	0.318	0	1
DNAJA1	0.475915184	0.569446422	0.477	0.333	1
MED11	0.475915184	0.967436465	0.205	0.167	1
STARD7	0.475915184	1.038925337	0.409	0.333	1
TMEM14C	0.475915184	0.995959834	0.5	0.167	1
PSMD2	0.475978439	0.660340968	0.364	0.5	1
YWHAB	0.475978439	0.403365783	0.5	0.667	1
BTF3L4	0.475978439	0.695870412	0.432	0.5	1
SRPRA	0.475978439	0.676952287	0.409	0.333	1
TAF9	0.475978439	0.766526802	0.432	0.333	1
SERBP1	0.476020597	0.746842904	0.455	0.667	1
EIF2A	0.476020597	0.687122489	0.477	0.833	1
AGTRAP	0.476020597	0.805466776	0.136	0	1
KRTCAP2	0.476045887	0.840400037	0.455	0.167	1
SLC25A3	0.476045887	0.627018627	0.455	0.5	1
AP2B1	0.476045887	0.99044777	0.295	0	1
DPY30	0.476045887	0.634047343	0.273	0.333	1
UBE2I	0.476045887	0.656998265	0.455	0.833	1
MLF2	0.476045887	0.637536252	0.455	0.5	1
COX20	0.476045887	0.588153751	0.477	0.333	1
ARF4	0.47605853	0.398215516	0.477	0.5	1
NDUFA13	0.47605853	0.34256323	0.5	0.333	1
PPP1R35	0.47605853	0.615006593	0.227	0.167	1
UQCR11	0.47605853	0.487989798	0.614	0.667	1
ERH	0.47605853	0.560829766	0.591	0.5	1
ITM2B	0.476062744	0.34828804	0.5	0.833	1
JCHAIN	0.505089137	0.569053967	0.591	0.833	1
RPS12	0.507941276	0.509678367	0.727	1	1
DBI	0.508201096	0.795977112	0.477	0.833	1
ETFB	0.508286261	0.535232098	0.386	0.5	1
ABI1	0.508286261	0.721751721	0.477	0.5	1
RPL13	0.508286261	0.479778143	0.682	1	1
RPL27	0.508347067	0.747282013	0.659	0.833	1
RPS26	0.508347067	0.39564862	0.591	1	1
UBC	0.508387591	0.298956649	0.545	0.833	1
SDF2	0.508387591	0.841895173	0.341	0	1
WDR83OS	0.508387591	0.658902127	0.591	0.5	1
SQSTM1	0.508411901	0.942058911	0.318	0.167	1
PRDX2	0.508411901	0.588369511	0.455	0.667	1
HNRNPK	0.508411901	0.684229602	0.455	0.333	1
ZMAT2	0.508411901	0.688829544	0.409	0.333	1
ERLEC1	0.508411901	0.683713954	0.432	0.333	1
PIGP	0.508411901	0.72132293	0.455	0.333	1
MRPL51	0.508411901	0.590351789	0.614	0.5	1
KLF6	0.508424055	0.251934058	0.5	0.5	1
YWHAQ	0.508424055	0.395825958	0.477	0.5	1
MRPS15	0.508424055	0.574536532	0.432	0.5	1
TMCO1	0.508424055	0.427942775	0.455	0.333	1
TTC3	0.508424055	0.794148716	0.318	0.167	1
CTSS	0.508424055	1.120085482	0.432	0	1
RPL35	0.508424055	0.347315281	0.636	1	1
NME6	0.508428106	0.792716403	0.182	0	1
AKAP9	0.508428106	0.433942714	0.273	0.167	1
SNRPG	0.508428106	0.291396313	0.5	0.667	1
DNPH1	0.508428106	0.319064543	0.455	0.333	1
ARF1	0.508428106	0.535619162	0.477	0.333	1
BAX	0.541586784	1.001163669	0.432	0.167	1
RHEB	0.541695063	0.650612735	0.477	0.667	1
ELOVL5	0.541695063	0.858235318	0.455	0.5	1
LGALS1	0.541776222	0.552036441	0.523	0.833	1
IKZF1	0.541776222	0.696684046	0.386	0.167	1
DSTN	0.541776222	0.674122047	0.5	0.667	1
GRHPR	0.541776222	0.806869293	0.477	0.333	1
RPL11	0.541776222	0.364785997	0.659	1	1
RSL24D1	0.541776222	0.572117176	0.477	0.5	1
HMGN1	0.541776222	0.895967315	0.5	0.333	1
PRDX6	0.541834167	0.712071905	0.477	0.5	1
GALT	0.541834167	0.804301769	0.182	0.167	1
MRPL41	0.541834167	0.800523317	0.455	0.667	1
UQCRB	0.541834167	0.517382682	0.636	0.667	1
NDUFV2	0.541872784	0.963428682	0.5	0.5	1
H2AFV	0.541872784	0.776861252	0.477	0.667	1
ANKRD12	0.54189595	0.651257908	0.477	0.333	1
EIF3G	0.54189595	0.418641723	0.545	0.5	1
TRAPPC1	0.54189595	0.546606687	0.455	0.333	1
PFDN5	0.54189595	0.514813613	0.636	0.833	1
PSMB3	0.54189595	0.330539991	0.545	0.5	1
RAD23A	0.54189595	0.635323734	0.455	0.667	1
ELL2	0.541907532	0.685047746	0.455	0.5	1
TMBIM6	0.541907532	0.475627648	0.341	0.333	1
CLTB	0.541907532	0.870021089	0.432	0.167	1
HLA-DOB	0.541911392	0.622552256	0.295	0	1
ZRANB2	0.541911392	0.449347281	0.364	0.167	1
ZFP36L1	0.575656262	1.264885252	0.5	0.167	1
NCF1	0.575857617	0.737003839	0.432	0.5	1
UBB	0.575857617	0.970554846	0.591	0.833	1
IGLC3	0.576022151	0.695292243	0.523	0.667	1
MYL12B	0.576022151	0.641193515	0.523	0.667	1
BANF1	0.576022151	0.856167953	0.386	0.5	1
RPS14	0.57615364	0.592787512	0.727	1	1
CHMP5	0.576332416	0.797640718	0.455	0.333	1
ANAPC11	0.576332416	0.591460729	0.523	0.833	1
NFKBIA	0.576387099	0.456144633	0.523	0.5	1
SOD1	0.576387099	0.537716208	0.523	0.833	1
CCT8	0.576387099	0.649592922	0.477	0.333	1
SNU13	0.576423542	0.700765514	0.568	0.667	1
NDUFA10	0.576423542	0.894416499	0.432	0.333	1
MECR	0.576423542	0.364394501	0.091	0.167	1
SRM	0.576423542	0.829450991	0.273	0.167	1
COX7A2L	0.576423542	0.614171793	0.477	0.667	1
ZNF791	0.576445404	0.853817219	0.295	0	1
SYF2	0.576445404	0.62512773	0.432	0.5	1
BCL10	0.576445404	0.622004952	0.182	0.167	1
HNRNPDL	0.576445404	0.678266777	0.455	0.167	1
PSMB6	0.576445404	0.492202815	0.523	0.667	1
CIRBP	0.576456333	0.291548563	0.591	1	1
SRI	0.576456333	1.011450408	0.5	0.167	1
LSM2	0.576456333	0.383815074	0.523	0.5	1
GABARAPL2	0.576456333	0.599806625	0.568	0.667	1
NDUFA12	0.576456333	0.721137574	0.455	0.167	1
ENSA	0.576456333	0.559495499	0.455	0.5	1
TMED2	0.576459976	0.426383877	0.545	0.5	1
PRDX5	0.576459976	0.740346097	0.523	0.5	1
IL32	0.610095922	1.389941899	0.432	0.333	1
RPS2	0.611451683	0.696711395	0.636	0.833	1
RPL7	0.611451683	0.562438026	0.523	0.833	1
TUBB	0.611605244	1.067635129	0.545	0.5	1
RPL28	0.611727962	0.538333613	0.682	1	1
CD37	0.611823329	0.859001247	0.455	0.667	1
SRRM1	0.611823329	0.649116128	0.364	0.5	1
CHCHD5	0.611823329	0.595026456	0.364	0.667	1
NDUFB4	0.611823329	0.713719488	0.591	1	1
HERPUD1	0.611894809	1.011962849	0.455	0.5	1
C18orf32	0.611894809	0.668252231	0.523	0.667	1
PPP1R11	0.611945842	0.819278245	0.477	0.333	1
UFM1	0.611945842	0.540734142	0.545	1	1
DPM3	0.611979852	0.724036608	0.455	0.333	1
ARHGAP4	0.611979852	0.615218808	0.295	0.333	1
EIF3I	0.611979852	0.545175072	0.5	0.833	1
EIF3L	0.611979852	0.574182545	0.591	0.667	1
UBE2D2	0.611979852	0.91701493	0.545	0.167	1
RNF7	0.612000255	0.443811713	0.568	0.833	1
LAPTM4A	0.612000255	0.70355531	0.455	0.333	1
FAU	0.612000255	0.271525414	0.75	1	1
RPL36AL	0.612010454	0.442769657	0.682	0.833	1
SNRPF	0.612010454	0.462013203	0.568	0.833	1
IFI16	0.612013854	0.702568769	0.386	0.333	1
TMEM219	0.612013854	0.360806093	0.477	0.5	1
SPCS3	0.612013854	0.276603036	0.455	0.5	1
HNRNPD	0.612013854	0.901936987	0.409	0.167	1
ATP6V1G1	0.612013854	0.501305775	0.568	0.667	1
DNAJB1	0.642824643	0.882579705	0.568	0.833	1
RPS4Y1	0.646738795	0.949606624	0.432	0.5	1
DBNL	0.648242524	0.896937082	0.455	0.333	1
RPL32	0.648242524	0.296352416	0.659	1	1
RPL39	0.648396234	0.311340472	0.727	1	1
HSBP1	0.648396234	0.946040545	0.386	0.333	1
SNX2	0.648396234	1.010177294	0.273	0	1
RPS10	0.648396234	0.571413228	0.614	0.833	1
LDHA	0.648396234	0.738254592	0.545	0.667	1
YWHAZ	0.648443248	0.90113607	0.5	0.5	1
HINT1	0.648443248	0.639714684	0.636	0.833	1
PDCD5	0.64847458	0.611226615	0.477	0.5	1
PRPF40A	0.64847458	0.735363098	0.455	0.333	1
MYL6	0.64847458	0.816318664	0.568	0.667	1
CDK2AP2	0.648493375	0.288135528	0.591	0.5	1
TXNDC17	0.648493375	0.942126587	0.386	0	1
COX7C	0.648502772	0.729666376	0.568	0.833	1
RPS19BP1	0.648502772	0.661845653	0.455	0.5	1
METTL7A	0.648502772	0.587714778	0.455	0.333	1
RAB11A	0.648502772	0.38572074	0.455	0.5	1
ANAPC16	0.648505904	0.447383074	0.545	0.333	1
CD99	0.684561477	0.64455079	0.614	0.833	1
ARHGDIB	0.685392384	0.485051816	0.545	0.667	1
BTG1	0.685392384	0.942112319	0.591	0.667	1
PTPRC	0.685623296	0.92847977	0.386	0.5	1
RPS17	0.685623296	0.973343343	0.5	0.5	1
RPL30	0.685623296	0.533415374	0.682	1	1
HSPD1	0.685702999	0.671259427	0.477	0.5	1
NUDC	0.685702999	0.944920078	0.455	0.5	1
NCL	0.685702999	0.731208906	0.455	0.333	1
APPL1	0.685702999	0.943725912	0.295	0.167	1
GSTP1	0.685702999	0.579768559	0.545	0.833	1
CLIC1	0.685702999	0.961275354	0.455	0.5	1
RAN	0.685702999	0.666379786	0.523	0.667	1
SRP14	0.685762737	0.788714494	0.568	0.667	1
IER3IP1	0.685762737	0.929924572	0.477	0.167	1
MRPS21	0.685762737	0.746788959	0.386	0.167	1
BTF3	0.685762737	0.398667496	0.636	1	1
BCL7C	0.685805386	0.787873374	0.136	0.167	1
SARAF	0.685805386	0.604432021	0.5	0.667	1
ROMO1	0.685833809	0.573622265	0.591	0.333	1
SCPEP1	0.685833809	0.759843875	0.341	0.167	1
SNRPE	0.685833809	0.548792175	0.455	0.5	1
IL2RG	0.685833809	0.590153953	0.5	0.5	1
DDX17	0.685850859	0.731512392	0.409	0.333	1
TXNDC15	0.685850859	0.582220758	0.5	0.5	1
SSR3	0.685850859	0.375232793	0.545	0.667	1
TCEA1	0.685859383	0.868063564	0.477	0.167	1
TPM4	0.685862225	0.306265183	0.568	0.5	1
MYDGF	0.685862225	0.531132265	0.432	0.333	1
FKBP11	0.685862225	0.372267156	0.5	0.333	1
TMED9	0.685862225	0.621692102	0.5	0.167	1
PSMB2	0.685862225	0.533425729	0.5	0.5	1
MGAT1	0.685862225	0.690876397	0.432	0.333	1
RGS1	0.723444469	0.755944973	0.568	0.833	1
CALM3	0.723584308	1.180473451	0.477	0.167	1
HSP90AB1	0.723698565	0.787332831	0.523	0.5	1
JAGN1	0.723860819	1.098288586	0.432	0.167	1
CSTB	0.723860819	0.73577699	0.5	0.333	1
ISG20	0.723913997	0.912976467	0.523	0.5	1
CHCHD2	0.723913997	0.519225492	0.614	0.833	1
U2AF2	0.723951962	0.53477747	0.25	0.333	1
KHDRBS1	0.723951962	0.761451799	0.455	0.333	1
COX8A	0.723951962	0.818327223	0.477	0.333	1
UQCC2	0.723951962	0.717044873	0.432	0.667	1
SAT1	0.723977263	0.482966665	0.636	0.5	1
RABGGTB	0.723977263	0.981513892	0.386	0	1
SH3GLB1	0.723977263	0.749762094	0.568	0.333	1
NME3	0.723977263	0.705990254	0.477	0.333	1
CWC15	0.723977263	0.908241079	0.318	0.167	1
CHORDC1	0.723992441	0.821682337	0.205	0	1
ARL4A	0.723992441	0.740673532	0.409	0.333	1
GLRX	0.723992441	0.761016504	0.545	0.667	1
CAMTA1	0.723992441	0.792943588	0.477	0.333	1
NDUFS8	0.723992441	0.603538546	0.477	0.167	1
WASF2	0.724000029	0.873906966	0.432	0.167	1
MRPS34	0.724000029	0.742339446	0.432	0.167	1
EIF5A	0.724000029	0.411174904	0.477	0.667	1
ATP6V1F	0.724000029	0.873863564	0.5	0.333	1
ABHD14B	0.724000029	0.970306561	0.455	0.333	1
DYNLL1	0.724000029	0.495638732	0.568	0.667	1
COPE	0.724000029	0.746427732	0.432	0.333	1
PRDX4	0.724002558	0.346731437	0.477	0.333	1
UQCRQ	0.724002558	0.552335415	0.591	0.667	1
SARS	0.724002558	0.878151879	0.432	0	1
NDUFA2	0.724002558	0.538497325	0.477	0.333	1
RBBP4	0.724002558	0.725666737	0.364	0.167	1
ZBTB8OS	0.724002558	0.658797864	0.364	0.333	1
ERGIC3	0.724002558	0.9024142	0.455	0	1
S100A4	0.761600311	0.694940928	0.5	0.667	1
LSP1	0.762036688	0.696182591	0.455	0.833	1
LCP1	0.762209683	1.041723672	0.455	0.333	1
HSP90AA1	0.762209683	0.324372155	0.545	0.667	1
ALOX5AP	0.762209683	1.121911832	0.386	0.333	1
MYL12A	0.762477303	0.955939487	0.5	0.333	1
CST3	0.762655949	0.805671041	0.477	0.333	1
RPL36A	0.762655949	0.711613933	0.636	0.5	1
NAP1L1	0.762655949	0.952427281	0.432	0.333	1
RPL6	0.762655949	0.546540547	0.636	0.833	1
RWDD1	0.76271761	0.483786711	0.545	1	1
CALM1	0.76271761	0.409578437	0.591	0.667	1
POMP	0.762796818	0.580067305	0.545	0.667	1
SET	0.762796818	0.96942975	0.341	0.167	1
COX6C	0.762796818	0.759397794	0.568	0.833	1
S100A10	0.762796818	0.526900368	0.614	0.5	1
MIF	0.762818806	0.700792251	0.545	0.5	1
NDUFB2	0.762818806	0.489185827	0.545	0.333	1
OAZ1	0.762818806	0.406904291	0.636	1	1
UBA52	0.762818806	0.540556914	0.636	0.833	1
MRPL36	0.762818806	0.630205457	0.432	0.167	1
SEC23A	0.762831995	0.596513619	0.114	0.333	1
TSC22D3	0.762831995	0.494274869	0.318	0.5	1
SERPINB1	0.762831995	0.789377012	0.409	0.333	1
PRELID1	0.762831995	0.551675029	0.5	0.5	1
DECR1	0.762831995	0.793895926	0.477	0.167	1
GYPC	0.76283859	0.751272567	0.545	0.667	1
VPS28	0.76283859	0.321842892	0.545	0.667	1
OS9	0.762840787	0.278094573	0.432	0.333	1
TRABD	0.762840787	0.755818253	0.477	0.333	1
CD69	0.800758552	0.825177623	0.523	0.833	1
IER2	0.801241401	0.818813743	0.568	0.667	1
HLA-DQA1	0.801979583	1.199177809	0.318	0.333	1
HNRNPU	0.80218184	0.844740099	0.455	0.333	1
RBM17	0.80218184	0.956813773	0.386	0.167	1
RPS18	0.80218184	0.745197271	0.568	0.667	1
HMGN2	0.802220736	0.756200998	0.523	0.333	1
RPL31	0.802220736	0.740063509	0.545	1	1
HNRNPF	0.802220736	0.776736776	0.477	0.833	1
S100A6	0.802248505	0.817523227	0.523	0.5	1
PAIP2	0.802248505	0.980886014	0.409	0.333	1
TMA7	0.802248505	0.470667531	0.636	0.833	1
RPSA	0.802267011	0.368821628	0.682	1	1
RPA3	0.802267011	0.883612618	0.455	0.167	1
MDH2	0.802267011	0.63670088	0.5	0.333	1
CTSD	0.802267011	0.669045081	0.5	0.667	1
DYNLRB1	0.802267011	0.615251879	0.5	0.5	1
SEC61G	0.802267011	0.655877601	0.568	0.667	1
IDH2	0.802267011	0.758278282	0.432	0.167	1
MRPL33	0.802278112	0.97500858	0.477	0	1
FAM96A	0.802278112	0.819494923	0.386	0.167	1
PCBP1	0.802278112	1.190975621	0.455	0.167	1
JTB	0.802278112	0.497463593	0.523	0.5	1
SBDS	0.802278112	0.803083926	0.432	0.167	1
EIF2S2	0.802278112	0.44074887	0.545	0.667	1
SMDT1	0.802278112	0.647314677	0.636	0.833	1
PSMB9	0.802283662	0.546948155	0.568	0.667	1
NAA10	0.802283662	0.765450385	0.5	0.5	1
EMP3	0.802283662	0.419597088	0.455	0.5	1
SDF2L1	0.802283662	0.476607662	0.455	0.333	1
APH1A	0.802283662	0.568016493	0.545	0.5	1
RABAC1	0.802283662	0.521520496	0.5	0.667	1
COX4I1	0.802283662	0.35313131	0.727	0.833	1
LMAN2	0.802285511	0.366030199	0.364	0.333	1
HM13	0.802285511	0.564319987	0.455	0	1
IFI27L2	0.802285511	0.57834724	0.523	0.5	1
RGS2	0.841912422	1.319985005	0.409	0.167	1
SAP18	0.842115587	0.664942888	0.568	0.667	1
PTGES3	0.842188594	0.493928441	0.568	1	1
LDHB	0.842188594	0.653692687	0.523	0.833	1
PPCS	0.842188594	0.848650957	0.432	0.333	1
TMEM256	0.842188594	0.57786108	0.568	0.5	1
RPL23A	0.842188594	0.504535744	0.727	1	1
PSME1	0.842188594	0.699376082	0.636	0.833	1
C11orf58	0.842188594	0.567534743	0.568	1	1
PARK7	0.842210923	0.62324318	0.545	0.667	1
RPL24	0.842210923	0.559346179	0.682	0.833	1
ERP29	0.842210923	0.47787514	0.568	0.667	1
SMIM7	0.842210923	0.892738491	0.386	0.333	1
NAA50	0.842225804	0.824679675	0.273	0.167	1
ARL6IP5	0.842225804	0.739811341	0.568	0.5	1
APRT	0.842225804	0.662231324	0.568	0.667	1
PRMT1	0.842225804	0.804853633	0.364	0.167	1
IRF2	0.842225804	0.83822635	0.318	0.333	1
ZFAND5	0.84223473	0.979007088	0.432	0.167	1
CDC42	0.84223473	0.327947675	0.568	0.833	1
OCIAD1	0.84223473	0.479724793	0.5	0.667	1
NAA38	0.842239193	0.65007573	0.523	0.167	1
VDAC2	0.842239193	0.432670773	0.545	0.5	1
DAD1	0.842239193	0.432754886	0.659	0.667	1
PSMB1	0.842239193	0.297617927	0.523	0.833	1
NCOA3	0.84224068	0.531348892	0.318	0.333	1
UQCRFS1	0.84224068	0.413400093	0.523	0.333	1
FXYD5	0.882512653	0.794978383	0.5	0.667	1
PSMC5	0.882512653	0.853843077	0.432	0.5	1
RPS23	0.882543892	0.354074473	0.727	1	1
TPM3	0.882543892	0.775507738	0.523	0.333	1
LIMD2	0.882543892	0.860292129	0.455	0.5	1
RPL35A	0.882543892	0.425384455	0.75	0.833	1
CCNI	0.882543892	0.811353344	0.545	0.833	1
TMEM230	0.882567305	0.498153098	0.591	1	1
RBM8A	0.88258402	0.690768112	0.455	0.667	1
MED10	0.88258402	1.026131914	0.409	0.167	1
YBX1	0.88258402	0.446028811	0.682	0.833	1
GPX4	0.882595159	0.462771356	0.614	0.667	1
FAM200B	0.882595159	0.755880264	0.136	0.167	1
COX14	0.882595159	0.57147375	0.545	0.833	1
MRPL15	0.882595159	0.987073812	0.409	0.333	1
PRPF39	0.882601841	0.456458258	0.114	0.167	1
PAK2	0.882601841	0.915909202	0.409	0.167	1
RER1	0.882601841	0.646022491	0.568	0.5	1
RPL4	0.882601841	0.453388149	0.591	0.833	1
BST2	0.882601841	0.679900957	0.477	0.667	1
GUK1	0.882601841	0.52829222	0.455	0.333	1
NDUFS6	0.882601841	0.62673653	0.523	0.5	1
EIF4G2	0.882605182	0.524838589	0.477	0.333	1
PAPOLA	0.882605182	0.64554762	0.477	0.5	1
CLPP	0.882605182	0.491908729	0.523	0.333	1
EIF4A2	0.882605182	0.431495879	0.523	0.667	1
SRGN	0.882606295	0.41099681	0.591	1	1
SMARCC1	0.882606295	0.349701947	0.182	0.333	1
C1orf43	0.882606295	0.719376055	0.5	0.5	1
NDUFA1	0.882606295	0.327428004	0.636	0.667	1
DUSP2	0.923011781	0.659989058	0.5	0.833	1
MAP1LC3B	0.923191319	0.921610705	0.523	0.5	1
ZFP36	0.923191319	0.65989482	0.568	0.667	1
VAMP8	0.923217702	0.624400007	0.614	0.833	1
SF3B5	0.923217702	0.589290269	0.568	0.833	1
ZFAS1	0.923217702	1.060316209	0.477	0.333	1
TRIB1	0.923238204	0.758153684	0.523	0.5	1
IFT20	0.923253569	0.995592881	0.386	0.167	1
BORCS7	0.923253569	0.639032031	0.136	0.167	1
GGA2	0.923264539	0.537680058	0.205	0.333	1
HAX1	0.923264539	0.843854332	0.477	0.5	1
DNAJC4	0.923264539	0.699214363	0.523	0.5	1
HNRNPA1	0.923264539	0.556936207	0.523	0.833	1
CAPZB	0.923264539	0.424793259	0.5	0.833	1
NDUFB1	0.923264539	0.682668336	0.545	0.667	1
ARL6IP4	0.923264539	0.816386977	0.523	0.5	1
ENO1	0.923264539	0.720524326	0.409	0.333	1
MTRNR2L12	0.923271849	0.489995545	0.136	0.333	1
STK17B	0.923271849	0.89578704	0.477	0.167	1
ANXA2	0.923271849	1.093522833	0.455	0.167	1
CLECL1	0.923276234	0.61561456	0.295	0.333	1
COX5B	0.923276234	0.461342682	0.568	0.5	1
POLR2L	0.923278427	0.350203051	0.568	0.5	1
AASDHPPT	0.923278427	0.648845627	0.5	0.333	1
YWHAE	0.923278427	0.869360088	0.5	0.333	1
NDUFAB1	0.923278427	0.482076391	0.568	0.667	1
NDUFC1	0.923279157	0.540026386	0.5	0.333	1
NDFIP1	0.923279157	0.483918344	0.409	0.333	1
DDX46	0.923279157	0.697672571	0.432	0.167	1
TMED10	0.923279157	0.300014834	0.523	0.5	1
SPCS2	0.923279157	0.502745922	0.409	0.333	1
TRAPPC3	0.923279157	0.773495469	0.455	0.333	1
HSPA1B	0.963614681	0.870783117	0.5	0.833	1
CHCHD10	0.964134475	0.938607643	0.409	0.333	1
CFL1	0.964134475	0.522760101	0.591	0.833	1
FTH1	0.964141672	0.754529553	0.568	0.667	1
IFNAR2	0.964141672	0.967772535	0.409	0.333	1
SLA	0.96414681	0.403395862	0.114	0.333	1
RNASEH2B	0.96414681	0.870169498	0.295	0.167	1
RBX1	0.96414681	1.01213386	0.477	0.333	1
RPS27L	0.96414681	0.653864896	0.591	0.833	1
NUDCD2	0.96414681	0.888162674	0.386	0.5	1
ESD	0.964150234	0.510278694	0.114	0.333	1
GTF3A	0.964150234	0.697066067	0.5	0.833	1
EEF2	0.964150234	0.580673861	0.614	0.667	1
XBP1	0.964152288	0.524092421	0.5	0.667	1
ANAPC1	0.964152288	0.82945379	0.227	0.167	1
HNRNPA3	0.964152288	0.729887917	0.5	0.333	1
PSIP1	0.964152288	0.687842819	0.318	0.333	1
EMC6	0.964152288	0.741579167	0.5	0.5	1
COPZ1	0.964152288	0.722726818	0.5	0.167	1
SRSF11	0.964153314	0.769267103	0.455	0.167	1
HMGN3	0.964153314	0.367143285	0.568	1	1
NOP10	0.964153314	0.505030072	0.568	0.5	1
RSL1D1	0.964153657	0.619169951	0.432	0.333	1
EDF1	0.964153657	0.436979754	0.523	0.5	1
SRPRB	0.964153657	0.707653671	0.477	0.167	1
KDELR1	0.964153657	0.310408614	0.568	0.5	1
CNPY3	1	0.959763555	0.409	0.5	1
CORO1A	1	0.915079314	0.523	0.5	1
PCSK7	1	0.889958476	0.205	0	1
MORF4L2	1	0.721186755	0.364	0.333	1
CSDE1	1	0.431135034	0.614	0.833	1
USP11	1	1.094349813	0.318	0	1
PSMB7	1	0.771140704	0.318	0.167	1
COMMD3	1	0.879240811	0.318	0.167	1
FUNDC2	1	0.466310167	0.5	0.5	1
PFDN2	1	0.789734134	0.341	0.333	1
MINOS1	1	0.482121097	0.5	0.667	1
RPL7A	1	0.53957775	0.545	0.667	1
ATRAID	1	0.648023194	0.5	0.333	1
CSNK2B	1	0.626621033	0.545	0.5	1
PHPT1	1	0.677957192	0.477	0.333	1
HIGD2A	1	0.485430235	0.614	0.667	1
RPS11	1	0.521957326	0.614	0.667	1
EEF1D	1	0.552160983	0.545	0.667	1
