# Supplementary material for: Transcriptome Profiling Reveals B-Lineage Cells Contribute to the Poor Prognosis and Metastasis of Clear Cell Renal Cell Carcinoma
Source: Front Oncol. 2021 Aug 12;11:731896. doi: 10.3389/fonc.2021.731896 (PMC8416254; doi:10.3389/fonc.2021.731896)
Supplement: Supplementary file 11 [file DataSheet_6.csv]

Supplementary Table 6. DEGs - PC(IGHG4)
	p_val	avg_log2FC	pct.1	pct.2	p_val_adj
LZTR1	2.34E-11	-0.253421215	0.028	0.875	5.18E-08
SNRNP25	2.34E-11	-0.287429945	0.028	0.625	5.18E-08
RAC2	8.15E-10	-0.467362207	0.056	0.375	1.80E-06
C12orf45	2.76E-09	-0.273379528	0.056	0.25	6.11E-06
ELOVL5	2.76E-09	-0.313230597	0.083	0.25	6.11E-06
DNAJB1	3.72E-09	-0.544459101	0.028	0.375	8.24E-06
EEF1A1	1.60E-08	-0.804676533	0.056	0.5	3.55E-05
CAPG	2.13E-08	-0.317618762	0.028	0.25	4.72E-05
TFAM	2.13E-08	-0.320715826	0.028	0.625	4.72E-05
RPS7	2.83E-08	-0.645591793	0.028	0.375	6.26E-05
SLC39A3	3.73E-08	0.300894356	0.111	0.375	8.26E-05
MRPS26	3.74E-08	0.282171531	0.111	0.5	8.28E-05
ARHGDIB	3.74E-08	-0.544947885	0.083	0.375	8.28E-05
NMT1	4.94E-08	-0.338057836	0.028	0.875	0.000109324
RPL39	4.94E-08	-0.869524231	0.056	0.25	0.000109324
MRPL47	4.94E-08	-0.320054024	0.083	0.125	0.000109324
ID3	6.50E-08	0.279474861	0.083	0.75	0.00014384
LRRFIP1	6.51E-08	-0.375681947	0.028	0.625	0.000144006
LYRM2	8.55E-08	0.292520965	0.083	0.375	0.000189032
CD69	8.56E-08	-0.369250551	0.028	0.125	0.000189246
VAMP8	8.56E-08	-0.412600233	0.111	0.125	0.000189246
RWDD1	8.56E-08	-0.410926932	0.083	0.125	0.000189246
TNFSF10	1.12E-07	0.376749378	0.111	0.75	0.000247427
ZNF644	1.12E-07	-0.277372568	0.083	0.25	0.000248116
RPL26	1.12E-07	-0.672482509	0.083	0.25	0.000248116
TALDO1	1.91E-07	-0.321758385	0.139	0.375	0.000423496
RPL28	1.91E-07	-0.688624927	0	0.25	0.000423496
UQCRB	1.91E-07	-0.545342637	0.083	0.375	0.000423496
NPM1	1.91E-07	-0.383414004	0.139	0.25	0.000423496
AIFM1	2.49E-07	0.281664585	0.111	0.625	0.000549889
UBB	2.49E-07	-0.382702094	0.083	0.25	0.000551339
APRT	2.49E-07	-0.532262641	0.139	0.5	0.000551339
EMC6	2.49E-07	-0.34563023	0.139	0.375	0.000551339
ARMC10	3.23E-07	0.272769537	0.139	0.625	0.000714246
WDR18	3.23E-07	0.48086191	0.139	0.625	0.000714246
WDR55	3.23E-07	0.285292181	0.139	0.625	0.000714246
TCEAL3	3.23E-07	0.455012506	0.139	0.125	0.000715355
TMA16	3.23E-07	0.257574936	0.139	0.875	0.000715355
HIBADH	3.23E-07	0.443904	0.139	0.125	0.000715355
NMRAL1	3.23E-07	0.260806119	0.139	0.5	0.000715355
SS18	3.23E-07	0.25798566	0.139	0.25	0.000715355
UBE2V2	3.23E-07	0.261259834	0.139	0.25	0.000715355
SNX29	3.24E-07	0.289533453	0.083	0.375	0.00071591
RPL10	3.24E-07	-0.652831782	0.083	0.375	0.000716095
TPMT	3.24E-07	0.270275267	0.139	0.375	0.000716095
ACTB	4.19E-07	-0.700629158	0.083	0.375	0.000927907
FAH	5.41E-07	0.389661004	0.111	0.75	0.001196576
COX7A2	5.42E-07	-0.667229331	0.139	0.625	0.001199559
RPL15	5.42E-07	-0.405048054	0.111	0.125	0.001199559
ELOF1	5.42E-07	-0.269849047	0.167	0.5	0.001199559
PURA	6.96E-07	0.396770537	0.139	0.375	0.001539573
MR1	6.98E-07	0.489999053	0.111	0.375	0.00154334
TST	6.99E-07	0.324074849	0.083	0.25	0.001545603
CCNG2	6.99E-07	0.273575503	0.083	0.375	0.001545603
CBR1	6.99E-07	0.311941969	0.083	0.25	0.001545603
NUDC	6.99E-07	-0.344922042	0.139	0.375	0.001547113
RPS27A	6.99E-07	-0.438517865	0.083	0.25	0.001547113
FBP1	8.99E-07	0.382534816	0.139	0.375	0.001988799
PTMA	9.00E-07	-0.588742364	0.083	0.375	0.001990705
TMEM230	1.16E-06	-0.574623566	0.139	0.625	0.002555504
EPS8	1.48E-06	0.404215652	0.111	0.5	0.003265359
TMEM184B	1.48E-06	0.276020436	0.111	0.5	0.003265359
GRPEL1	1.48E-06	0.436696611	0.139	0.125	0.003269876
H3F3B	1.48E-06	-0.625750281	0.056	0.25	0.003272891
RALY	1.48E-06	-0.263588638	0.167	0.375	0.003272891
PPP6C	1.89E-06	0.272541362	0.139	0.375	0.004178112
OSBPL8	1.89E-06	0.362523947	0.111	0.125	0.004180944
RPS13	1.89E-06	-0.504435567	0.083	0.125	0.004181888
RPS3A	1.89E-06	-0.467340897	0.083	0.125	0.004181888
CHCHD2	1.89E-06	-0.554276506	0.167	0.5	0.004181888
YBX1	1.89E-06	-0.44393084	0.167	0.5	0.004181888
ZCCHC9	2.39E-06	0.401857849	0.167	0.625	0.005289719
AP3D1	2.40E-06	0.460532926	0.139	0.375	0.005307332
DAB2	2.40E-06	0.468216105	0.139	0.5	0.005319101
ZNF518A	2.40E-06	0.646748247	0.167	0.25	0.005319101
OPA1	2.40E-06	0.52042182	0.167	0.625	0.005319101
CTDSP1	2.41E-06	0.423372794	0.111	0.5	0.005326172
COX11	2.41E-06	0.46353279	0.167	0.5	0.005326172
PTMS	2.41E-06	0.442671655	0.167	0.375	0.005326172
ARHGAP5	2.41E-06	0.310323741	0.167	0.625	0.005326172
CISD1	2.41E-06	0.484310675	0.167	0.25	0.005326172
TRMT10C	2.41E-06	0.338705404	0.167	0.75	0.005326172
CYB5A	2.41E-06	0.285053297	0.167	0.375	0.005329711
RPS15A	2.41E-06	-0.402394694	0.083	0.375	0.005330891
MYCBP2	2.41E-06	0.253324309	0.139	0.25	0.005330891
RHOT1	2.41E-06	0.325081397	0.167	0.375	0.005330891
RPS3	2.41E-06	-0.473673015	0.139	0.25	0.005330891
RPL14	2.41E-06	-0.319653347	0.083	0.375	0.005330891
GADD45A	3.89E-06	0.465032544	0.139	0.125	0.008595034
RRM1	3.89E-06	0.252051283	0.111	0.625	0.008595034
NCF1	3.89E-06	-0.301874991	0.194	0.75	0.008600518
SNAP23	3.89E-06	0.401596448	0.111	0.25	0.008600518
RPL3	3.89E-06	-0.50683397	0.083	0.25	0.008602346
RPL19	3.89E-06	-0.524268135	0.083	0.125	0.008602346
RPS25	3.89E-06	-0.374238685	0.083	0.125	0.008602346
NDUFB4	3.89E-06	-0.481369688	0.056	0.25	0.008602346
AIDA	4.92E-06	0.354234252	0.167	0.25	0.010887231
ALDH6A1	4.92E-06	0.293465477	0.083	0.625	0.010887231
ATG101	4.92E-06	-0.255733417	0.139	0.25	0.010889498
RPS4X	4.92E-06	-0.394381065	0.111	0.375	0.010889498
SF3B5	4.92E-06	-0.250745908	0.167	0.375	0.010889498
ABHD14B	4.92E-06	-0.333984862	0.194	0.375	0.010889498
UBE2I	4.92E-06	-0.265964457	0.167	0.375	0.010889498
RPS24	4.92E-06	-0.378718185	0.083	0.125	0.010889498
SMDT1	4.92E-06	-0.342297725	0.083	0.375	0.010889498
XRCC4	6.19E-06	0.589388054	0.139	0.5	0.013696695
TMEM80	6.20E-06	0.433992839	0.139	0.25	0.013724675
FAM117A	6.20E-06	0.319810774	0.111	0.625	0.013724675
CASP4	6.20E-06	0.368744343	0.139	0.75	0.013724675
ASS1	6.21E-06	0.350564053	0.111	0.375	0.013741486
SPG11	6.21E-06	0.339603976	0.111	0.625	0.013741486
CD99	6.22E-06	-0.28349516	0.139	0.375	0.013752702
PARK7	6.22E-06	-0.263261244	0.167	0.5	0.013752702
PLEKHB2	7.80E-06	0.585795494	0.139	0.375	0.017259279
POLK	7.83E-06	0.369213249	0.167	0.625	0.017314545
RPL34	7.83E-06	-0.56482413	0.139	0.375	0.017328384
NACA	7.83E-06	-0.386694449	0.083	0.125	0.017328384
AIP	7.83E-06	-0.308218879	0.194	0.375	0.017328384
NOP10	7.83E-06	-0.331515367	0.194	0.5	0.017328384
TSTA3	9.83E-06	0.394356052	0.167	0.375	0.021740492
DNTTIP1	9.83E-06	0.516847329	0.111	0.375	0.021740492
RERE	9.84E-06	0.289416149	0.111	0.25	0.021766019
IVD	9.84E-06	0.336699944	0.111	0.5	0.021766019
MYL6B	9.84E-06	0.373941071	0.194	0.25	0.021766019
LSM4	9.85E-06	0.320076517	0.167	0.25	0.021778792
PDE4B	9.85E-06	0.409516085	0.167	0.375	0.021778792
YPEL3	9.85E-06	0.30281141	0.167	0.25	0.021778792
TMED3	9.85E-06	-0.332681208	0.139	0.25	0.021783051
COX6B1	9.85E-06	-0.337102937	0.167	0.5	0.021783051
ATP2B1	1.23E-05	0.447259519	0.167	0.5	0.027136867
JSRP1	1.23E-05	0.389481391	0.194	0.75	0.027214962
ZNF429	1.23E-05	0.464011219	0.139	0.5	0.027214962
H1FX	1.23E-05	0.476192436	0.139	0.125	0.027267125
VDAC3	1.23E-05	0.468931905	0.194	0.125	0.027267125
PSMD2	1.23E-05	0.367139708	0.167	0.25	0.027298462
PGRMC2	1.23E-05	0.323562912	0.139	0.375	0.027298462
FBXL15	1.23E-05	0.338750487	0.139	0.375	0.027298462
SLU7	1.23E-05	0.366760994	0.167	0.25	0.027314141
RBM3	1.24E-05	-0.428620622	0.111	0.375	0.027319369
POMP	1.24E-05	-0.358883376	0.194	0.375	0.027319369
C1D	1.24E-05	0.28721939	0.139	0.125	0.027319369
RABGGTA	1.54E-05	0.465678424	0.194	0.875	0.034055512
CEBPZ	1.54E-05	0.29733408	0.194	0.625	0.034119387
OCEL1	1.54E-05	0.333444853	0.139	0.5	0.034119387
HIST1H2BJ	1.54E-05	0.278276752	0.194	0.625	0.034157758
ADD3	1.54E-05	0.387225886	0.194	0.5	0.034157758
CISD3	1.54E-05	0.328485877	0.194	0.625	0.034157758
HDHD3	1.54E-05	0.260907579	0.194	0.625	0.034157758
APOL6	1.55E-05	0.297462776	0.194	0.75	0.034176956
ARPC3	1.55E-05	-0.440242598	0.25	0.375	0.034183357
FAM173A	1.55E-05	0.258616773	0.167	0.375	0.034183357
UHMK1	1.92E-05	0.428579876	0.167	0.25	0.042516702
ZNF75A	1.93E-05	0.630731253	0.167	0.5	0.042594717
GLUD1	1.93E-05	0.38396118	0.139	0.25	0.042641581
LLPH	1.93E-05	0.364129423	0.167	0.75	0.042641581
SEPHS2	1.93E-05	0.328554787	0.111	0.125	0.042665029
ACTG1	1.93E-05	-0.469278493	0.139	0.375	0.042672847
RPS23	1.93E-05	-0.319110499	0.056	0.25	0.042672847
LYAR	1.93E-05	-0.327494312	0	0.375	0.042672847
POLR2K	1.93E-05	-0.394297932	0.222	0.5	0.042672847
RPL18A	1.93E-05	-0.574668483	0.083	0.25	0.042672847
RPS15	1.93E-05	-0.443466888	0.083	0.125	0.042672847
SETD5	2.40E-05	0.278370099	0.167	0.625	0.053052238
SETDB2	2.40E-05	0.447674637	0.167	0.625	0.053052238
MAST4	2.40E-05	0.260792435	0.111	0.625	0.053052238
PPP2R2A	2.40E-05	0.581270669	0.167	0.375	0.053052238
FIP1L1	2.40E-05	0.326074154	0.167	0.5	0.053109329
HIST1H2BD	2.40E-05	0.287038168	0.111	0.375	0.053109329
IFITM2	2.40E-05	-0.743884515	0.028	0.5	0.053147417
GLRX	2.40E-05	-0.331819243	0.194	0.375	0.053147417
BNIP3	2.40E-05	0.331424892	0.139	0.75	0.053147417
DDX23	2.98E-05	0.432790032	0.111	0.625	0.06592436
PEX1	2.98E-05	0.331821512	0.111	0.25	0.06592436
CXorf40B	2.98E-05	0.384177432	0.194	0.75	0.065993734
GAPDH	2.99E-05	-0.535992286	0.167	0.375	0.066040015
TPT1	2.99E-05	-0.56172178	0.083	0.125	0.066040015
RPS12	2.99E-05	-0.451329476	0.139	0	0.066040015
SERBP1	2.99E-05	-0.272123623	0.222	0.625	0.066040015
RPL8	2.99E-05	-0.311978118	0.167	0.375	0.066040015
SNRPD2	2.99E-05	-0.356556246	0.194	0.375	0.066040015
TIMM44	3.69E-05	0.494051733	0.167	0.625	0.081590339
ANKRD49	3.69E-05	0.557505315	0.194	0.5	0.081730326
CNOT3	3.69E-05	0.270537407	0.139	0.625	0.081730326
UBTF	3.70E-05	0.445456059	0.139	0.125	0.081814408
ATG4A	3.70E-05	0.295017179	0.139	0.25	0.081856475
UQCRH	3.70E-05	-0.544193404	0.111	0.25	0.0818705
RPL9	3.70E-05	-0.393276683	0.083	0.625	0.0818705
RPL18	3.70E-05	-0.303339353	0.083	0.125	0.0818705
RAB11B	3.70E-05	-0.312862444	0.25	0.5	0.0818705
TMA7	3.70E-05	-0.29305939	0.194	0.375	0.0818705
MPLKIP	4.57E-05	0.34640961	0.194	0.25	0.101091926
CAT	4.57E-05	0.380556221	0.083	0.125	0.101193575
TIMM13	4.57E-05	0.275110205	0.194	0.25	0.101193575
C12orf29	4.57E-05	0.268815081	0.194	0.75	0.101193575
UGP2	4.57E-05	0.273567636	0.222	0.125	0.101193575
RHOC	4.58E-05	0.282244887	0.167	0.25	0.10124443
NUDT4	4.58E-05	0.330835911	0.111	0.125	0.101261386
RPS28	4.58E-05	-0.386821745	0.139	0.125	0.101261386
C11orf80	4.58E-05	0.309263184	0.194	0.125	0.101261386
NDUFS1	5.63E-05	0.275449731	0.167	0.5	0.124547637
HMOX2	5.64E-05	0.520448689	0.167	0.5	0.124751716
COL4A3BP	5.64E-05	0.423750834	0.194	0.875	0.124751716
YY1	5.64E-05	0.310856516	0.222	0.5	0.124751716
GSTO1	5.65E-05	0.288680725	0.222	0.375	0.124874287
BTG3	5.65E-05	0.28943301	0.194	0.25	0.124935607
PA2G4	5.65E-05	0.253114437	0.222	0.5	0.124956053
EIF3F	5.65E-05	-0.571126431	0.111	0.375	0.124956053
ASNA1	5.65E-05	0.328372139	0.167	0.125	0.124956053
CALM1	5.65E-05	-0.482033105	0.222	0.5	0.124956053
RPS21	5.65E-05	-0.260700764	0.139	0.375	0.124956053
RPL24	5.65E-05	-0.257183905	0.111	0.25	0.124956053
PSME1	5.65E-05	-0.48639333	0.222	0.5	0.124956053
HIGD2A	5.65E-05	-0.369008906	0.222	0.5	0.124956053
CNOT2	6.94E-05	0.326466699	0.194	0.375	0.153594016
AP2A2	6.94E-05	0.466453382	0.111	0.25	0.153594016
SUZ12	6.94E-05	0.359591697	0.222	0.5	0.153594016
C11orf54	6.95E-05	0.329617091	0.139	0.875	0.153741436
PNOC	6.95E-05	0.311004925	0.222	0.625	0.153741436
TDP2	6.95E-05	0.380178544	0.111	0.125	0.153815187
GNL1	8.50E-05	0.488036843	0.222	0.5	0.18793354
7-Sep	8.52E-05	0.407012921	0.222	0.375	0.188374592
STX12	8.52E-05	0.67216346	0.222	0.5	0.188374592
RABGAP1	8.52E-05	0.476437365	0.167	0.75	0.188374592
DYM	8.52E-05	0.483208535	0.222	0.5	0.188374592
ARFGAP2	8.52E-05	0.623824832	0.194	0.375	0.188374592
ARL8A	8.53E-05	0.484997995	0.139	0.375	0.188669064
DHX40	8.53E-05	0.369298879	0.167	0.625	0.188669064
TRMO	8.53E-05	0.469108011	0.222	0.375	0.188669064
SMU1	8.53E-05	0.426791294	0.222	0.25	0.188669064
ZBTB43	8.53E-05	0.32984559	0.167	0.75	0.188669064
TMEM223	8.53E-05	0.385912111	0.194	0.625	0.188669064
FGD5-AS1	8.53E-05	0.421547139	0.222	0.75	0.188669064
MT1X	8.54E-05	0.482568563	0.222	0.125	0.188845916
CETN2	8.54E-05	0.362871246	0.083	0.25	0.188845916
STXBP2	8.54E-05	0.368377491	0.139	0.25	0.188845916
PHYKPL	8.54E-05	0.278186822	0.222	0.75	0.188845916
MNAT1	8.54E-05	0.545062795	0.139	0.125	0.188845916
RAB5A	8.54E-05	0.258723713	0.222	0.75	0.188845916
ACOT13	8.54E-05	0.281009886	0.222	0.375	0.188845916
TBC1D22A	8.54E-05	0.373036103	0.056	0.125	0.188934389
G3BP1	8.54E-05	0.282514765	0.222	0.5	0.188934389
ECHS1	8.54E-05	0.368599305	0.222	0.75	0.188934389
DNASE2	8.54E-05	0.267614925	0.222	0.25	0.188963887
ARL6IP5	8.54E-05	-0.339601271	0.222	0.375	0.188963887
COX5A	8.54E-05	-0.322932099	0.194	0.375	0.188963887
EIF3I	8.54E-05	-0.289229991	0.25	0.75	0.188963887
CAPRIN1	8.54E-05	0.401741679	0.222	0.5	0.188963887
PPP1CA	8.54E-05	-0.290019851	0.278	0.75	0.188963887
MAEA	0.000104371	0.641230879	0.222	0.375	0.230868317
ECHDC1	0.00010453	0.285083597	0.222	0.625	0.23122068
LETM1	0.00010453	0.534562589	0.194	0.625	0.23122068
ATL3	0.00010453	0.414696255	0.194	0.375	0.23122068
GIT2	0.000104626	0.421688942	0.167	0.25	0.231432293
BAZ1B	0.000104626	0.308298119	0.167	0.5	0.231432293
DPAGT1	0.000104626	0.40365694	0.194	0.375	0.231432293
NT5DC1	0.000104674	0.283170196	0.167	0.25	0.231538154
PNRC1	0.00010469	-0.301951526	0.222	0.5	0.231573449
COX7C	0.00010469	-0.388806118	0.167	0.25	0.231573449
RPL35A	0.00010469	-0.266425974	0.056	0.25	0.231573449
RPS16	0.00010469	-0.362982267	0.083	0.25	0.231573449
TRMT112	0.00010469	-0.263252839	0.222	0.625	0.231573449
ARID1B	0.000127811	0.31821508	0.111	0.375	0.282717833
TBC1D9	0.000127811	0.560143126	0.194	0.5	0.282717833
CTSH	0.000127925	0.307669841	0.25	0.75	0.282970387
AHI1	0.000127925	0.344214611	0.139	0.375	0.282970387
CES2	0.000127925	0.26783025	0.083	0.375	0.282970387
ANKRD10	0.000127982	0.26596073	0.194	0.375	0.283096727
HDGF	0.000127982	0.462662941	0.222	0.125	0.283096727
RPS8	0.000128001	-0.338667789	0.111	0	0.28313885
UBA52	0.000128001	-0.315997627	0.194	0.125	0.28313885
MRPL36	0.000128001	0.287793648	0.194	0.125	0.28313885
SCAF1	0.000155692	0.48471152	0.139	0.5	0.344389908
BCL2	0.000155692	0.639914954	0.222	0.5	0.344389908
TMED7	0.000155918	0.603393837	0.139	0.25	0.344890539
LYST	0.000156054	0.262741692	0.194	0.75	0.345191178
IPO7	0.000156122	0.545350756	0.167	0.25	0.34534157
PHC3	0.000189098	0.351182374	0.25	0.625	0.418285624
CBX3	0.00018977	0.30312531	0.25	0.5	0.419770517
LIPA	0.000189931	0.297400144	0.083	0.25	0.420127469
MYC	0.000189931	0.351979197	0.167	0.375	0.420127469
EBNA1BP2	0.000190012	0.277455848	0.167	0.25	0.420306029
RPS2	0.000190039	-0.463631965	0.139	0.25	0.420365562
SH3BGRL3	0.000190039	-0.48693902	0.111	0.25	0.420365562
RPL6	0.000190039	-0.352651558	0.139	0.25	0.420365562
RPL32	0.000190039	-0.474404383	0.139	0.375	0.420365562
CYTH2	0.000190039	0.338097123	0.194	0.375	0.420365562
BRK1	0.000190039	-0.326571678	0.278	0.5	0.420365562
PSMB1	0.000190039	-0.306983377	0.278	0.5	0.420365562
PATL2	0.00022898	0.665750265	0.194	0.5	0.506504732
ZNF814	0.000229647	0.735855531	0.167	0.75	0.507978495
LBR	0.000230442	0.389441297	0.25	0.5	0.50973706
SMPD4	0.000230442	0.619572972	0.167	0.375	0.50973706
PPP4R3A	0.000230442	0.53712478	0.194	0.25	0.50973706
TDG	0.000230633	0.417945691	0.222	0.75	0.510159776
VPS36	0.000230633	0.355987631	0.222	0.625	0.510159776
TMEM214	0.000230633	0.342805786	0.25	0.25	0.510159776
CCNC	0.000230633	0.566259249	0.25	0.25	0.510159776
UGCG	0.000230728	0.455368036	0.167	0.25	0.510371231
COPS2	0.000230728	0.294914504	0.25	0.625	0.510371231
PFDN5	0.00023076	-0.304920368	0.083	0.25	0.51044173
SNRPB2	0.00023076	-0.291653859	0.25	0.375	0.51044173
BTF3	0.00023076	-0.268137238	0.167	0.125	0.51044173
RPL13	0.00023076	-0.353466239	0.111	0	0.51044173
NABP1	0.000278814	0.610797332	0.222	0.5	0.616737066
STK4	0.00027919	0.399259208	0.222	0.5	0.617568582
SP140L	0.00027919	0.49905525	0.167	0.75	0.617568582
MRPL24	0.00027919	0.44584624	0.222	0.375	0.617568582
APEX1	0.000279416	0.401048395	0.222	0.25	0.618067881
RAB4A	0.000279416	0.449126429	0.25	0.375	0.618067881
SSPN	0.000279529	0.323431615	0.194	0.25	0.618317641
DCTN6	0.000279529	0.477955344	0.167	0	0.618317641
USP8	0.000279529	0.251111539	0.194	0.375	0.618317641
PLD3	0.000279529	0.377035477	0.222	0.125	0.618317641
ESD	0.000279566	0.259646917	0.056	0.25	0.61840091
SEC61G	0.000279566	-0.471239893	0.25	0.5	0.61840091
COX7B	0.000279566	-0.334626526	0.25	0.5	0.61840091
ARL1	0.000279566	-0.26442023	0.25	0.5	0.61840091
GRINA	0.000279566	0.265389924	0.222	0.625	0.61840091
SPG21	0.000279566	0.28956529	0.194	0.25	0.61840091
HUWE1	0.000337035	0.566831865	0.25	0.625	0.745520686
NUP54	0.000337478	0.477286655	0.167	0.125	0.746500319
POMGNT1	0.000337478	0.392846654	0.111	0.375	0.746500319
NIT1	0.000337478	0.334896953	0.167	0.5	0.746500319
RTN4	0.000337743	0.563569755	0.222	0.5	0.747088541
RNF113A	0.000337743	0.449080399	0.25	0.25	0.747088541
PMM1	0.000337743	0.343340871	0.139	0.75	0.747088541
PSMD6	0.000337743	0.381428686	0.222	0.25	0.747088541
FHIT	0.000337743	0.340551107	0.25	0.375	0.747088541
RIC3	0.000337743	0.280433641	0.25	0.5	0.747088541
PSMA6	0.000337743	0.352735903	0.25	0.25	0.747088541
TM7SF3	0.000337743	0.499750283	0.25	0.375	0.747088541
C21orf2	0.000337743	0.42152756	0.139	0.125	0.747088541
AK2	0.000337876	0.430368103	0.25	0.125	0.747382777
MRPL27	0.000337876	0.340981655	0.167	0.375	0.747382777
RPL22L1	0.000337921	-0.2539437	0.222	0.375	0.747480875
RPL4	0.000337921	-0.329863077	0.194	0.25	0.747480875
NEDD8	0.000337921	-0.276928533	0.278	0.625	0.747480875
RPL30	0.000337921	-0.413314513	0.083	0.25	0.747480875
RPLP1	0.000337921	-0.376783575	0.194	0.25	0.747480875
OAZ1	0.000337921	-0.365559169	0.194	0.125	0.747480875
CD79A	0.000404612	0.711651614	0.194	0.5	0.895002089
P2RY8	0.000405702	0.455440626	0.25	0.75	0.897412765
KLHL5	0.000405702	0.562597061	0.25	0.625	0.897412765
INSR	0.000405702	0.768716112	0.222	0.375	0.897412765
DNMT1	0.000406482	0.43090894	0.25	0.625	0.899137496
CRAT	0.000406482	0.612445239	0.25	0.625	0.899137496
PPP3CA	0.000406482	0.268182378	0.25	0.875	0.899137496
VAV1	0.000407002	0.611729033	0.25	0.375	0.900288624
SYNCRIP	0.000407002	0.490833227	0.25	0.625	0.900288624
GDAP2	0.000407315	0.580556913	0.139	0.125	0.900979803
RNPS1	0.000407315	0.483878035	0.222	0.25	0.900979803
BOD1L1	0.000407315	0.437265881	0.25	0.5	0.900979803
ARMCX6	0.000407315	0.38240153	0.25	0.5	0.900979803
BTD	0.000407315	0.538440636	0.25	0.5	0.900979803
TNPO1	0.000407315	0.424871804	0.25	0.75	0.900979803
RNF5	0.000407471	0.64591541	0.25	0.125	0.901325533
SNAPIN	0.000407471	0.301527508	0.222	0.125	0.901325533
SPTSSA	0.000407471	0.353893331	0.25	0.5	0.901325533
RPL26L1	0.000407471	0.403041235	0.25	0.5	0.901325533
AURKAIP1	0.000407523	0.323525365	0.25	0.375	0.901440798
OCIAD2	0.000407523	-0.287932326	0.139	0.25	0.901440798
PUM1	0.000488206	0.722340887	0.222	0.625	1
ARL6IP6	0.00048912	0.385084503	0.278	0.5	1
ARL4C	0.000490096	0.602300936	0.222	0.125	1
NQO2	0.000490096	0.253763674	0.25	0.5	1
NHLRC3	0.000490096	0.436029496	0.194	0.5	1
PHIP	0.000490096	0.532920876	0.222	0.375	1
TBC1D10C	0.000490279	0.265996683	0.056	0.125	1
IER5	0.000490279	0.393440996	0.222	0.25	1
UBL3	0.00049034	0.323074867	0.139	0.125	1
UBXN6	0.000586149	0.611437509	0.167	0.625	1
SELL	0.000587217	0.415039159	0.25	0.375	1
CCDC12	0.00058793	0.660482743	0.222	0.375	1
TIPRL	0.00058793	0.292473491	0.278	0.625	1
TPGS1	0.000588358	0.366095471	0.222	0.625	1
COMMD1	0.000588358	0.35468707	0.278	0.625	1
RAB11A	0.000588358	0.339430341	0.25	0.25	1
DNAJC19	0.000588358	0.382757071	0.25	0.625	1
DAPK3	0.000588572	0.272346561	0.056	0.25	1
NDUFA8	0.000588572	0.374919727	0.222	0.125	1
TMEM183A	0.000588572	0.32260625	0.278	0.625	1
RPS10	0.000588644	-0.328593525	0.194	0.25	1
RPS6KB2	0.000588644	0.382375141	0.222	0.125	1
IFI27L2	0.000588644	-0.302765546	0.278	0.625	1
RPS9	0.000588644	-0.402150096	0.139	0.375	1
OSGEP	0.000704216	0.566807425	0.25	0.125	1
TBC1D7	0.000704216	0.542430105	0.25	0.25	1
PSMA4	0.000704216	0.434722661	0.25	0.5	1
CTBS	0.000704216	0.428370415	0.278	0.625	1
MVP	0.000704216	0.422055183	0.278	0.625	1
TMEM165	0.000704715	0.455938734	0.222	0.25	1
GLOD4	0.000704964	0.484835091	0.167	0.25	1
SNRPG	0.000705047	-0.348795943	0.25	0.5	1
AFTPH	0.000839169	0.288670119	0.278	0.75	1
UBLCP1	0.000840617	0.603302227	0.222	0.75	1
MRPS31	0.000840617	0.370590533	0.278	0.875	1
AKAP13	0.000841584	0.59075335	0.222	0.125	1
IDI1	0.000841584	0.39412783	0.306	0.875	1
KDSR	0.000841584	0.747926477	0.25	0.125	1
ZNF561	0.000841584	0.329270968	0.111	0.5	1
IMMP2L	0.000842164	0.421742985	0.111	0.125	1
ARF3	0.000842164	0.49087516	0.222	0	1
KIF3A	0.000842454	0.253481003	0.056	0.125	1
PNKP	0.000842454	0.436486005	0.25	0.375	1
AES	0.000842454	0.316283727	0.222	0.5	1
MRPL55	0.000842454	0.531854991	0.25	0.125	1
CDK2AP2	0.000842551	0.355954432	0.25	0.125	1
MRPL51	0.000842551	-0.288973669	0.278	0.375	1
NXPE3	0.001002344	0.564989078	0.25	0.75	1
SEC24A	0.001002344	0.472680991	0.278	0.5	1
ERO1A	0.001002344	0.836938497	0.222	0	1
CHMP4B	0.001003465	0.334201479	0.278	0.375	1
MRPS5	0.001003465	0.404561688	0.194	0.25	1
CBX7	0.001004138	0.490327774	0.222	0.375	1
DGUOK	0.001004138	0.294561253	0.278	0.5	1
MRPS2	0.001004474	0.315849444	0.278	0.25	1
NOL7	0.001004587	0.270979679	0.25	0.625	1
MACF1	0.001192476	0.58782463	0.25	0.5	1
RBPJ	0.001192476	0.624715247	0.222	0.25	1
DNAJC10	0.001192476	0.341185898	0.278	0.625	1
KIAA1551	0.001193772	0.499537024	0.278	0.5	1
GPANK1	0.001193772	0.403602643	0.278	0.5	1
SOD2	0.001194551	0.498974187	0.25	0.375	1
ORAI3	0.00119494	0.309967774	0.083	0.25	1
PSMA3	0.00119494	0.350787128	0.222	0.125	1
DNAJC7	0.00119494	0.30819212	0.25	0.25	1
EIF3D	0.00119494	0.29034249	0.25	0.375	1
SRGN	0.00119507	-0.261033683	0.278	0.25	1
CFDP1	0.001415462	0.65354562	0.139	0.125	1
METTL8	0.001415462	0.523807691	0.194	0.125	1
GUCD1	0.001416958	0.387452431	0.278	0.625	1
MRPL16	0.001416958	0.460943383	0.25	0.125	1
MSN	0.001417856	0.267791324	0.194	0.25	1
NUFIP2	0.001417856	0.461179832	0.167	0.25	1
COPS6	0.001417856	0.254941488	0.278	0.25	1
ZRSR2	0.001418305	0.267186967	0.083	0.125	1
FAM192A	0.001418454	0.364840533	0.278	0.375	1
MFN1	0.001673768	0.844680363	0.278	0.25	1
THUMPD1	0.001676347	0.468696238	0.222	0.5	1
TMEM50B	0.001676347	0.65137344	0.278	0.25	1
ATP6V1D	0.001676347	0.481600791	0.194	0.5	1
HDDC3	0.001676347	0.636115432	0.278	0.625	1
PDE7A	0.001678068	0.293037448	0.139	0.375	1
MRPL23	0.001678068	0.501554027	0.222	0.375	1
GPR89B	0.001678068	0.352387411	0.194	0.5	1
CD47	0.001679101	0.348739405	0.25	0.25	1
PFN1	0.00167979	-0.338857363	0.111	0.125	1
GPI	0.00167979	0.412649096	0.278	0.375	1
CEBPZOS	0.00198281	0.732726265	0.25	0.5	1
CXXC5	0.00198281	0.695897538	0.25	0.375	1
TRIM13	0.001984588	0.413414827	0.056	0.25	1
ZNF148	0.001984588	0.384731673	0.25	0.625	1
DEGS1	0.001984786	0.452677018	0.25	0.375	1
UQCRQ	0.001984786	-0.40377621	0.306	0.375	1
RPS27L	0.001984786	-0.288135936	0.278	0.25	1
SNX6	0.002335354	0.621094934	0.194	0.25	1
ANXA11	0.002335354	0.486241318	0.306	0.375	1
TAF1D	0.002337614	0.39994614	0.278	0.5	1
ARPP19	0.002337614	0.670572094	0.25	0.125	1
FCRLA	0.002338971	0.373158405	0.222	0.75	1
WDR74	0.002338971	0.339470892	0.306	0.125	1
DNAJB2	0.002338971	0.338887039	0.25	0.625	1
GPN3	0.002338971	0.403889628	0.083	0.25	1
USF2	0.002338971	0.411667515	0.167	0.25	1
ANXA6	0.002339649	0.497820646	0.25	0.25	1
OAS1	0.002339649	0.253797017	0.056	0.375	1
AP2B1	0.002339649	0.318171645	0.167	0.25	1
YIPF4	0.002339649	0.274437551	0.306	0.5	1
BLVRB	0.002339649	0.468888783	0.278	0.5	1
GPX4	0.002339875	-0.263769866	0.167	0.125	1
MBD4	0.002339875	0.416851086	0.278	0.375	1
MANBA	0.002339875	0.36021046	0.028	0.25	1
SEC61B	0.002339875	-0.330014988	0.222	0.5	1
ANAPC11	0.002339875	-0.300762239	0.306	0.75	1
BBX	0.002747129	0.631651007	0.306	0.5	1
RCL1	0.002749708	0.394692656	0.111	0.25	1
NCOR1	0.002749708	0.30614086	0.306	0.625	1
IL10RA	0.002751256	0.493843161	0.111	0.25	1
TMF1	0.002751256	0.362834983	0.306	0.625	1
JUNB	0.002752031	0.278140948	0.222	0.25	1
VPS51	0.002752031	0.476486677	0.278	0.5	1
EXOSC8	0.002752031	0.28115681	0.056	0.25	1
MCUR1	0.002752031	0.423234363	0.25	0.25	1
DUT	0.002752289	0.421722655	0.278	0.125	1
TUBA1B	0.002752289	0.272460549	0.278	0.375	1
RPS14	0.002752289	-0.336683425	0.139	0.125	1
BIRC6	0.003227184	0.682389211	0.25	0.375	1
PHKB	0.003227184	0.590082592	0.25	0.625	1
PMVK	0.003227184	0.563812848	0.278	0.375	1
UBP1	0.003227184	0.474084567	0.111	0.125	1
MBTPS1	0.003227184	0.541210651	0.278	0.25	1
SNRPA1	0.003227184	0.348357875	0.333	0.625	1
SDHA	0.003228947	0.339289829	0.333	0.625	1
PIM1	0.003228947	0.443381831	0.278	0.375	1
PPCS	0.003228947	0.331069196	0.25	0.125	1
PSMG4	0.003228947	0.503328377	0.25	0.25	1
LYRM4	0.003228947	0.392061572	0.25	0.25	1
EMC7	0.003228947	0.585970052	0.306	0.25	1
DKC1	0.003229828	0.50065234	0.111	0	1
ELF1	0.003229828	0.254518093	0.333	0.75	1
CIRBP	0.003230122	-0.251220025	0.278	0.5	1
MAN1A1	0.003230122	0.275127955	0.25	0.5	1
CASP8	0.003770751	0.811100816	0.278	0.375	1
TBL1XR1	0.003770751	0.746558182	0.222	0.25	1
RDH11	0.003770751	0.673947566	0.194	0.5	1
PRKDC	0.003775748	0.502832767	0.306	0.5	1
CUL5	0.003779081	0.319583989	0.278	0.375	1
PTP4A2	0.003779081	0.648249021	0.306	0.375	1
SRPRA	0.003779081	0.278480475	0.306	0.625	1
CLTC	0.003779081	0.460056268	0.306	0.875	1
BCL7C	0.003781082	0.447763026	0.083	0.25	1
PEBP1	0.003781082	0.313137117	0.306	0.375	1
TOP1	0.003781082	0.272366974	0.306	0.375	1
ANKRA2	0.003781082	0.325852119	0.167	0.5	1
IQGAP1	0.003782082	0.279077087	0.25	0.25	1
PQLC3	0.003782082	0.349127968	0.306	0.375	1
EIF1	0.003782416	-0.504989675	0.111	0.375	1
SSU72	0.003782416	0.2914528	0.278	0.25	1
RPL36AL	0.003782416	-0.277618753	0.222	0.25	1
CCDC85B	0.003782416	0.317799466	0.306	0.25	1
EZH1	0.004415455	0.516502777	0.111	0.25	1
EIF3J	0.004415455	0.503721466	0.306	0.5	1
RGS1	0.00441772	0.394516848	0.278	0.25	1
PLCG2	0.00441772	0.430084453	0.194	0.25	1
GATM	0.00441772	0.315451968	0.111	0.25	1
SKAP2	0.004418853	0.291052133	0.111	0.25	1
TSPAN3	0.004418853	0.27252006	0.278	0.5	1
LSM10	0.004418853	0.305708122	0.25	0.125	1
NELFE	0.00441923	0.461230985	0.306	0.25	1
IGHG1	0.005063552	0.430119055	0.75	1	1
NFKB2	0.005136816	0.622675415	0.306	0.375	1
TARDBP	0.005143204	0.627017548	0.25	0.25	1
ATM	0.005143204	0.540779154	0.306	0.875	1
PLAC8	0.005147464	0.422643246	0.222	0.25	1
NAP1L4	0.005147464	0.484283703	0.306	0.875	1
PHF1	0.005147464	0.435077504	0.278	0.375	1
EVI2B	0.005150022	0.355998622	0.222	0.25	1
MRPS7	0.005150022	0.36940093	0.333	0.375	1
DNAJB9	0.005150022	0.309467475	0.306	0.5	1
SSNA1	0.005151301	0.418351122	0.306	0.125	1
TERF2IP	0.005151727	0.323252675	0.278	0.5	1
COX20	0.005151727	0.408586371	0.306	0.375	1
TTC19	0.005975457	0.729161519	0.278	0.25	1
CPEB4	0.00598265	0.669431287	0.306	0.375	1
SPOP	0.005987447	0.632107873	0.306	0.75	1
HLA-DRB1	0.005990327	0.574623561	0.25	0.25	1
RNF213	0.005990327	0.548475307	0.278	0.5	1
ARID4B	0.005990327	0.324605086	0.333	0.625	1
SP100	0.005990327	0.512892976	0.306	0.25	1
SSSCA1	0.005990327	0.304583688	0.333	0.5	1
CDC26	0.005991767	0.327189442	0.306	0.25	1
HVCN1	0.005992247	0.287417536	0.056	0.25	1
CORO1B	0.005992247	0.297910131	0.306	0.625	1
PI4KB	0.005992247	0.418891671	0.306	0.625	1
PSMD9	0.005992247	0.392766741	0.222	0	1
MMADHC	0.005992247	0.302767606	0.306	0.5	1
RALGAPA1	0.006935536	0.547405622	0.278	0.75	1
UFC1	0.006952234	0.253805466	0.306	0.375	1
MDH1	0.006952234	0.374096797	0.306	0.375	1
PIH1D1	0.006952234	0.377694064	0.278	0.25	1
SUMO1	0.006953851	0.30601177	0.306	0.5	1
SDF2	0.00695439	0.270339112	0.278	0.375	1
SPAG9	0.008031982	0.659864524	0.167	0.375	1
HELB	0.008031982	0.657709	0.194	0.5	1
USO1	0.008041027	0.35692245	0.333	0.5	1
CCNK	0.00804706	0.376519876	0.222	0.25	1
USP48	0.00804706	0.425870208	0.278	0.375	1
STK19	0.00804706	0.661827807	0.167	0.125	1
NDUFS2	0.00804706	0.573473272	0.278	0.25	1
SECISBP2L	0.008050681	0.272941003	0.333	0.75	1
PCBP2	0.008052492	0.333435266	0.25	0	1
SF3B4	0.008052492	0.275638792	0.25	0.375	1
ATP6V0D1	0.008052492	0.558427823	0.278	0.5	1
C11orf1	0.008052492	0.366570094	0.306	0.25	1
SSBP1	0.008052492	0.422860777	0.306	0.125	1
NDUFB9	0.008052492	0.577314245	0.306	0.125	1
TSPO	0.008053095	0.326505409	0.306	0.375	1
ITGB1	0.008053095	0.294212845	0.278	0.25	1
ZC3H15	0.008053095	0.473475624	0.222	0.125	1
ZKSCAN1	0.009281136	0.714920387	0.278	0.5	1
SNAPC3	0.009281136	0.457071219	0.194	0.5	1
PKN2	0.009291237	0.686778312	0.222	0.5	1
GPR155	0.009297975	0.678849414	0.139	0.25	1
KTN1	0.009297975	0.499818523	0.25	0.375	1
REXO4	0.009302018	0.394440129	0.083	0.375	1
REEP3	0.009302018	0.489451046	0.25	0.625	1
PPP2CA	0.009302018	0.351154521	0.333	0.5	1
EIF5B	0.00930404	0.366843683	0.306	0.125	1
LAMTOR1	0.00930404	0.568584407	0.306	0.25	1
ATRAID	0.00930404	0.283484914	0.306	0.375	1
SSR2	0.00930404	0.268055099	0.306	0.5	1
TOMM20	0.009304714	0.271283295	0.306	0.25	1
ERN1	0.010712076	0.634039973	0.306	0.375	1
SUDS3	0.010712076	0.519807533	0.25	0.25	1
HINT2	0.010719579	0.708615378	0.306	0.25	1
YTHDC1	0.010719579	0.508241116	0.278	0.5	1
RPL7L1	0.010719579	0.678949936	0.333	0.375	1
ASAH1	0.010719579	0.5865826	0.306	0.375	1
DERL2	0.010719579	0.401789819	0.333	0.625	1
GNB2	0.010724082	0.29604357	0.333	0.625	1
WIPF1	0.010726334	0.643147419	0.333	0.5	1
RPL27	0.010727085	-0.471160123	0.167	0.375	1
BTN3A2	0.010727085	0.440500026	0.306	0.375	1
NLRC5	0.012310435	0.554889614	0.222	0.625	1
DCAF6	0.012310435	0.743223327	0.333	0.375	1
POLR3K	0.012322929	0.803856093	0.139	0.25	1
DAAM1	0.012322929	0.576911804	0.139	0.25	1
THAP2	0.012331262	0.450679555	0.222	0.5	1
RNF167	0.012331262	0.575029728	0.306	0.375	1
GPBP1	0.012336262	0.44366199	0.306	0.5	1
EMC2	0.012338763	0.393830485	0.278	0.375	1
DDX46	0.012338763	0.309255266	0.278	0.375	1
IDH3G	0.012338763	0.300519411	0.25	0.25	1
ZFAND6	0.012338763	0.419276913	0.306	0.375	1
WDR33	0.012339597	0.358461743	0.333	0.5	1
IER2	0.014130957	0.73265457	0.306	0.25	1
FRYL	0.014130957	0.476533791	0.222	0.5	1
SPATS2	0.014130957	0.719807214	0.306	0.25	1
VAMP2	0.014144794	0.722043783	0.25	0.25	1
CPNE1	0.014144794	0.442901819	0.361	0.75	1
SDCBP	0.014154021	0.734953837	0.278	0.125	1
SAP30BP	0.014154021	0.447432661	0.278	0.625	1
CASP3	0.014154021	0.31508886	0.361	1	1
ATP6AP2	0.014159559	0.288063345	0.222	0.375	1
SVIP	0.014159559	0.503396632	0.278	0.125	1
CCAR1	0.014162329	0.285357762	0.333	0.5	1
AGTRAP	0.014162329	0.53562526	0.111	0.125	1
IFI27L1	0.014162329	0.546869244	0.333	0.5	1
NR1H2	0.014162329	0.295243347	0.333	0.625	1
PIGBOS1	0.014163252	0.322209718	0.056	0.125	1
RAD23A	0.014163252	0.322158537	0.306	0.125	1
SMAP2	0.016210522	0.604129547	0.306	0.5	1
IFNAR2	0.016216637	0.29611693	0.306	0.375	1
CAPZA1	0.016216637	0.389737951	0.333	0.375	1
SEC63	0.016216637	0.671906364	0.333	0.5	1
SBDS	0.016216637	0.47352991	0.333	0.5	1
ANAPC5	0.016219695	0.335737318	0.306	0.5	1
LITAF	0.016220715	0.699685927	0.25	0	1
GLO1	0.016220715	0.271521422	0.361	0.75	1
ELF2	0.018497081	0.666427726	0.333	0.875	1
SPTBN1	0.018513909	0.543329941	0.306	0.375	1
NONO	0.01852513	0.501536932	0.333	0.25	1
ZFP36L2	0.018531864	0.31136981	0.306	0.375	1
PBXIP1	0.018531864	0.67752073	0.333	0.125	1
EIF1AX	0.018531864	0.309501191	0.361	0.375	1
HIST1H4C	0.018535232	0.312427392	0.278	0.375	1
ISG20	0.018535232	0.261344854	0.333	0.25	1
GUSB	0.018535232	0.293701197	0.361	0.625	1
IGKC	0.02106729	0.480107735	0.417	0.875	1
ZCCHC7	0.021093148	0.632909293	0.361	0.75	1
CCNT2	0.021093148	0.661538365	0.222	0.5	1
GPATCH8	0.021111625	0.531277088	0.139	0.375	1
HP1BP3	0.021111625	0.561553235	0.333	0.5	1
IFT57	0.021111625	0.811081037	0.333	0.5	1
CXCR4	0.021131341	0.392300714	0.25	0.375	1
GLIPR1	0.021131341	0.73558661	0.25	0	1
SLC25A3	0.021131341	0.353182758	0.278	0.25	1
RDX	0.021131341	0.415620323	0.361	0.375	1
SURF4	0.021135039	0.386682598	0.333	0.5	1
LRPAP1	0.021135039	0.629181635	0.306	0.375	1
PGLS	0.021136271	0.370362858	0.25	0.375	1
RBM8A	0.021136271	0.288948337	0.25	0.375	1
TANK	0.023972783	0.850529368	0.333	0.25	1
NFKBIA	0.024001097	0.481074101	0.306	0.375	1
FAM3C	0.024021328	0.521812898	0.389	0.75	1
TNFRSF13B	0.024034819	0.515288967	0.333	0.625	1
ZBP1	0.024034819	0.323847834	0.389	0.875	1
CLIC4	0.024042915	0.437632153	0.333	0.75	1
TSC22D3	0.024042915	1.076544932	0.5	0.125	1
CSNK1A1	0.024042915	0.58691502	0.333	0.5	1
KIAA1143	0.024042915	0.368351713	0.139	0.125	1
HYI	0.024046963	0.44986994	0.361	0.5	1
FAM107B	0.024048313	0.25206382	0.056	0.125	1
HADH	0.027272612	0.738719116	0.167	0.25	1
CIAPIN1	0.02728734	0.566678202	0.111	0.25	1
PTPN2	0.027296178	0.498098636	0.361	0.75	1
MRPS14	0.027296178	0.476734166	0.333	0.25	1
GCC2	0.027300598	0.403106716	0.361	0.625	1
SDF4	0.027300598	0.292852833	0.278	0.25	1
EIF5A	0.027302071	0.333133905	0.278	0.25	1
NDUFV3	0.027302071	0.303779555	0.361	0.125	1
ERP44	0.030896795	0.441170908	0.389	0.625	1
SCAF11	0.030896795	0.71339066	0.25	0.25	1
RAB1A	0.030896795	0.476812247	0.333	0.5	1
VMP1	0.030912827	0.565644796	0.333	0.25	1
CTSZ	0.030912827	0.436967342	0.389	0.625	1
CDK5RAP3	0.030912827	0.608337759	0.361	0.875	1
NENF	0.030927259	0.303223681	0.306	0.25	1
NTAN1	0.030927259	0.650702858	0.278	0.375	1
ODC1	0.030927259	0.332739112	0.361	0.25	1
THRAP3	0.030927259	0.610966068	0.25	0.125	1
2-Sep	0.030928862	0.430854955	0.333	0.375	1
SLC25A39	0.034944284	0.586350145	0.306	0.375	1
TPM4	0.034954726	0.477878505	0.306	0.125	1
SRSF2	0.034954726	0.309663263	0.389	0.75	1
PRKRIP1	0.034954726	0.315417451	0.111	0.375	1
COQ9	0.034954726	0.511717767	0.167	0.25	1
SMIM14	0.034959947	0.772699481	0.194	0.25	1
BCLAF1	0.034959947	0.484950309	0.278	0.25	1
ANXA7	0.034959947	0.449658558	0.361	0.375	1
CALM2	0.034959947	0.330415266	0.167	0.375	1
RNF114	0.034959947	0.421076399	0.278	0.375	1
TXNL1	0.034959947	0.519702609	0.306	0.25	1
DDIT3	0.039369268	0.770700133	0.361	0.5	1
MGST3	0.039369268	0.862281726	0.333	0.375	1
RSF1	0.039397509	0.375001075	0.389	0.75	1
ACADVL	0.039416339	0.515748341	0.361	0.5	1
IL27RA	0.039427638	0.340462337	0.139	0.25	1
ARPC5L	0.039427638	0.416723539	0.278	0.125	1
HLA-DPB1	0.039427638	0.469607192	0.167	0.25	1
HLA-DRA	0.039427638	0.601180109	0.278	0.375	1
HDLBP	0.039433288	0.388063609	0.333	0.375	1
HNRNPD	0.039433288	0.497647686	0.25	0.25	1
NCL	0.039435172	0.306204623	0.278	0.25	1
TAX1BP1	0.039435172	0.381955742	0.333	0.625	1
CWF19L2	0.044344842	0.653954237	0.139	0.25	1
SPAG4	0.044344842	0.692866492	0.389	0.375	1
TPR	0.044344842	0.680726582	0.333	0.25	1
MIS18BP1	0.044344842	0.6475925	0.361	0.625	1
RSRC2	0.044365158	0.442468993	0.389	0.375	1
MANF	0.044365158	0.706853845	0.361	0.375	1
CFL2	0.044365158	0.5909704	0.333	0.5	1
ATP6AP1	0.044365158	0.655957849	0.361	0.625	1
IARS	0.044377349	0.367721858	0.389	0.875	1
CLPX	0.044377349	0.252192298	0.083	0.25	1
PLPP5	0.044377349	0.479821572	0.361	0.375	1
CLECL1	0.044383444	0.590631575	0.139	0.25	1
LMO4	0.044383444	0.514767001	0.306	0.375	1
PSMA1	0.044383444	0.468310572	0.333	0.375	1
RPL7A	0.044385476	-0.325614686	0.167	0.25	1
ERP29	0.044385476	0.364562913	0.306	0.25	1
FUT8	0.049666664	0.76743827	0.333	0.375	1
RTCB	0.049727826	0.756106832	0.361	1	1
NSD1	0.049727826	0.548708086	0.389	0.625	1
RNF115	0.049806483	0.804863405	0.361	0.375	1
IRAK4	0.049828337	0.72120232	0.222	0.375	1
KIFAP3	0.049828337	0.452908	0.417	0.875	1
LYPLAL1	0.049828337	0.621141509	0.25	0.375	1
SRRM1	0.04984145	0.846244747	0.278	0.25	1
PDLIM1	0.04984145	0.597968248	0.167	0.125	1
MAGED2	0.04984145	0.286258585	0.389	0.375	1
GOLGA4	0.04984145	0.44536533	0.389	0.625	1
ATOX1	0.049848006	0.380243513	0.222	0.25	1
GGA2	0.049848006	0.666902304	0.194	0.125	1
IFT20	0.049850192	0.398607071	0.25	0.125	1
JMJD1C	0.055671379	0.749352357	0.333	0.375	1
MTDH	0.055821328	0.369171661	0.333	0.5	1
U2SURP	0.055844763	0.629420784	0.333	0.25	1
SLC33A1	0.055844763	0.35151108	0.389	0.875	1
HNRNPC	0.055858825	0.578021706	0.333	0.375	1
BLNK	0.055858825	0.383658484	0.389	0.875	1
HMCES	0.055865856	0.490283876	0.306	0.375	1
ISCU	0.0558682	0.305823697	0.361	0.375	1
NDUFA13	0.0558682	0.265298645	0.333	0.25	1
C19orf70	0.0558682	0.393249283	0.333	0.375	1
PCSK1N	0.062269082	0.746257093	0.333	0.375	1
STRBP	0.062391822	0.92138163	0.333	0.375	1
ATRX	0.062454455	0.436443654	0.361	0.5	1
RBM25	0.062454455	0.613795148	0.361	0.5	1
IRF1	0.062469488	0.566093418	0.333	0.5	1
ZC2HC1A	0.062469488	0.465325914	0.083	0.125	1
SFPQ	0.062469488	0.473807632	0.389	0.375	1
GALT	0.062469488	0.435147125	0.111	0.125	1
NFYB	0.062469488	0.54099813	0.111	0.125	1
PNISR	0.062477005	0.384688215	0.25	0.25	1
RSBN1	0.062477005	0.38148758	0.111	0.25	1
TYMP	0.062479511	0.383885562	0.222	0.25	1
HSPA9	0.069671667	0.58919805	0.361	0.375	1
RRP1B	0.069671667	0.78669074	0.139	0.25	1
BCAS2	0.06971439	0.547258589	0.389	0.5	1
TCF25	0.0697224	0.333369395	0.417	0.75	1
RSBN1L	0.0697224	0.271807558	0.306	0.375	1
TUFM	0.0697224	0.353165051	0.389	0.625	1
SCAND1	0.069725071	0.352632197	0.361	0.25	1
TMEM219	0.069725071	0.255053012	0.389	0.25	1
RAB2A	0.069725071	0.537196215	0.278	0.25	1
EZR	0.077635196	0.347750678	0.389	0.625	1
LRP10	0.077635196	0.408673016	0.417	0.5	1
CYHR1	0.077643707	0.378869974	0.389	0.5	1
AP3S1	0.077646543	0.483832946	0.389	0.25	1
ANKRD28	0.086033709	0.493984876	0.472	0.875	1
KLF6	0.086033709	0.710242103	0.389	0.375	1
NCOA3	0.086180916	0.735720154	0.278	0.125	1
IFI16	0.086180916	0.734454245	0.333	0.25	1
DNAJA1	0.086225978	0.448422641	0.389	0.375	1
SF3B1	0.08625602	0.532288686	0.361	0.375	1
GLI4	0.086274045	0.311701489	0.111	0.375	1
SDHB	0.086274045	0.550637442	0.361	0.25	1
FKBP2	0.086283057	0.300196613	0.361	0.5	1
MFF	0.086286061	0.316879513	0.361	0.25	1
PAPOLA	0.086286061	0.380112645	0.25	0.125	1
CHD2	0.095305378	0.799562555	0.389	0.625	1
GABPB1-AS1	0.095508361	0.91053573	0.333	0.5	1
TGOLN2	0.095574959	0.587767575	0.417	0.5	1
SRSF7	0.095654238	0.574266388	0.278	0.125	1
ABCB9	0.095654238	0.699651616	0.361	0.375	1
HLA-E	0.095673264	0.330908898	0.5	0.5	1
ARL14EP	0.095682777	0.34412262	0.111	0.125	1
SF3B2	0.095682777	0.46294964	0.361	0.375	1
CYB561A3	0.095685948	-0.313427682	0.028	0.5	1
TMEM205	0.095685948	0.623288448	0.389	0.25	1
LRMP	0.105608137	0.912217097	0.389	0.25	1
EPM2AIP1	0.105771646	0.750764193	0.222	0.25	1
CANX	0.105821694	0.436310328	0.472	0.75	1
NPAT	0.105855057	0.508579516	0.111	0.375	1
PRRC2C	0.105855057	0.674676761	0.361	0.375	1
ZFP36L1	0.105885084	0.532802547	0.25	0.25	1
UBXN1	0.105885084	0.388741214	0.167	0.25	1
STK17B	0.105885084	0.480870448	0.278	0.375	1
GNAI2	0.105885084	0.267818069	0.167	0.375	1
PTPN6	0.105885084	0.705470879	0.278	0.375	1
SRRM2	0.10588842	0.350003838	0.361	0.5	1
NDUFS8	0.10588842	0.410328984	0.306	0	1
PLAG1	0.116739322	0.855121088	0.25	0.25	1
ENDOV	0.116900268	0.548361955	0.111	0.25	1
CRELD2	0.116900268	0.462716977	0.389	0.375	1
STK17A	0.116921258	0.588539553	0.194	0.375	1
HNRNPM	0.116921258	0.419783469	0.278	0.25	1
ATF4	0.116921258	0.521998442	0.389	0.625	1
TMED10	0.116921258	0.383608241	0.361	0.375	1
PRMT1	0.116931753	0.335564598	0.278	0.375	1
HNRNPK	0.116935251	0.37548973	0.333	0.375	1
GNG7	0.116935251	0.303071412	0.417	0.25	1
YIPF3	0.116935251	0.25194476	0.417	0.375	1
RSRP1	0.128739462	0.361402253	0.444	0.625	1
PRPF39	0.128830868	0.517024793	0.167	0.375	1
TRA2B	0.128852803	0.459776878	0.389	0.5	1
FAM204A	0.128852803	0.612224016	0.389	0.375	1
PLEKHO1	0.12886377	0.370267874	0.083	0.125	1
NDFIP1	0.12886377	0.325639864	0.361	0.375	1
TRADD	0.12886377	0.589308382	0.361	0.125	1
PFDN2	0.12886377	0.39514941	0.278	0.25	1
DAZAP2	0.12886377	0.328596634	0.333	0.125	1
BLK	0.128867426	-0.292785673	0	0.375	1
RALGPS2	0.139128972	1.494494338	0.583	0.5	1
ZBTB20	0.141591502	0.729469552	0.417	0.375	1
HERC1	0.141591502	0.847464753	0.278	0.375	1
RBM5	0.141591502	0.588269985	0.361	0.5	1
SRP54	0.141591502	0.6382349	0.417	0.625	1
THOC2	0.141591502	0.817795373	0.417	0.625	1
GALNT2	0.14164862	0.563210688	0.417	0.75	1
GPSM3	0.141686694	0.41948987	0.222	0.125	1
ZNF791	0.141686694	0.782933016	0.361	0.25	1
LBH	0.141709538	0.386841421	0.167	0.25	1
DDX6	0.141709538	0.600537637	0.417	0.375	1
SAT1	0.141709538	0.836578485	0.361	0.125	1
ELL2	0.141709538	0.509127892	0.389	0.375	1
SNHG9	0.141709538	0.78572292	0.389	0.25	1
DCAF7	0.141709538	0.541076912	0.111	0.125	1
GADD45GIP1	0.141709538	0.413797684	0.194	0.5	1
SPCS3	0.141720959	0.304224723	0.417	0.25	1
CLIC1	0.141720959	0.399204689	0.306	0.375	1
UBE2D2	0.141720959	0.313141193	0.194	0.25	1
TAF7	0.141724766	0.32505588	0.417	0.375	1
PYM1	0.141724766	0.270155171	0.083	0.25	1
FDPS	0.141724766	0.47669981	0.417	0.25	1
MT-ND4	0.154414159	0.582055145	0.417	0.5	1
CST3	0.155466516	0.489786027	0.389	0.5	1
SLC44A1	0.155466516	0.804039283	0.389	0.375	1
PRPF38B	0.155506028	0.743403248	0.389	0.375	1
PIM2	0.155529732	0.292773377	0.472	0.625	1
RABGGTB	0.155529732	0.480967067	0.25	0.25	1
HSPA5	0.155529732	0.427854213	0.417	0.5	1
TXNDC11	0.155541584	0.414994792	0.444	0.25	1
NDUFA10	0.155545535	0.28184738	0.25	0.25	1
CNN2	0.155545535	0.476465163	0.278	0.25	1
CDC73	0.170284333	0.739759203	0.361	0.25	1
SEC23A	0.170349697	0.44902076	0.083	0.25	1
SNRNP70	0.170349697	0.518857649	0.306	0.25	1
NCBP2	0.170361951	0.324687648	0.25	0.375	1
UBXN4	0.170361951	0.421656356	0.417	0.375	1
ATP6V0E1	0.170361951	0.443335075	0.333	0.5	1
FAM96A	0.170366036	0.322509246	0.222	0.25	1
HM13	0.170366036	0.359141846	0.444	0.375	1
ZNF593	0.170366036	0.622357477	0.389	0.125	1
IGLC3	0.186072888	0.567453391	0.417	0.375	1
TXNIP	0.186072888	0.623851425	0.417	0.625	1
SRSF1	0.186072888	0.703884335	0.389	0.375	1
TNFRSF17	0.186136026	0.508823736	0.444	0.375	1
EIF4A2	0.186178112	0.490930219	0.389	0.5	1
HLA-A	0.186203361	0.967834317	0.556	0.25	1
MORF4L2	0.186215984	0.589816214	0.361	0.375	1
PABPN1	0.186215984	0.326263524	0.139	0.125	1
ANXA2	0.186220192	0.466103719	0.361	0.125	1
HMGN1	0.186220192	0.338856716	0.306	0.25	1
CCND2	0.202897219	0.841647108	0.389	0.5	1
TMEM19	0.203052751	0.721243443	0.417	0.25	1
PABPC4	0.203095941	0.724061068	0.361	0.25	1
PLOD3	0.203095941	0.517442991	0.444	0.625	1
HLA-DQB1	0.203121853	0.67302083	0.222	0.125	1
NAP1L1	0.203121853	0.387858833	0.278	0.25	1
ABHD5	0.203121853	0.649524714	0.222	0.25	1
PDIA3	0.203121853	0.368656903	0.444	0.25	1
ZFAND5	0.203134808	0.38423169	0.306	0.125	1
SDF2L1	0.203134808	0.39258979	0.417	0.5	1
CD38	0.203134808	0.270006057	0.5	0.75	1
TMBIM4	0.203139126	0.354439384	0.417	0.375	1
ARID5B	0.221062437	0.624864957	0.472	0.75	1
SRSF3	0.221106587	0.725283186	0.389	0.5	1
AIG1	0.221106587	0.802108687	0.417	0.25	1
RRAS2	0.221133074	0.325232007	0.083	0.25	1
P4HB	0.221133074	0.472998626	0.417	0.5	1
EMP3	0.221146317	0.395391347	0.361	0.375	1
TMED5	0.221146317	0.352558641	0.444	0.375	1
FKBP8	0.221146317	0.542942029	0.417	0.375	1
HLA-DQA1	0.221150731	0.451265151	0.167	0.25	1
NDUFA3	0.221150731	0.359508546	0.278	0.375	1
SRI	0.221150731	0.293481497	0.25	0.25	1
CYCS	0.221150731	0.40481853	0.306	0.25	1
VPS13C	0.240189361	0.715033462	0.333	0.375	1
ARGLU1	0.240234311	0.498852319	0.25	0.25	1
CD59	0.240234311	0.512392321	0.417	0.375	1
FAM200B	0.240261278	0.603271066	0.139	0.25	1
DDOST	0.24027476	0.394908071	0.444	0.5	1
BCAP31	0.24027476	0.553761312	0.389	0.25	1
JUN	0.240279254	0.317744958	0.444	0.5	1
FDX1	0.240279254	0.422482935	0.278	0.25	1
MT-ND1	0.259540677	0.779442413	0.417	0.5	1
RBM39	0.259997588	0.90057011	0.417	0.375	1
PTP4A3	0.260161891	1.018857802	0.361	0.375	1
KLHL24	0.260289613	0.712746588	0.417	0.5	1
BDP1	0.260499315	0.600892856	0.278	0.25	1
MAN2C1	0.260499315	0.280060643	0.111	0.375	1
CD37	0.260526656	0.568050668	0.167	0.25	1
ARRDC1	0.260526656	0.53486738	0.139	0.375	1
USP11	0.260526656	0.379708459	0.139	0.375	1
PRKCSH	0.260526656	0.514450052	0.444	0.625	1
ERLEC1	0.260540325	0.493967665	0.444	0.25	1
RPL23	0.260544882	0.533530168	0.194	0.125	1
TMEM59	0.260544882	0.380866802	0.444	0.5	1
ARMCX3	0.281871338	0.896527924	0.389	0.5	1
TTC3	0.281944944	0.657584056	0.389	0.375	1
DDX24	0.281958742	0.530710235	0.417	0.5	1
RBBP4	0.281958742	0.575954645	0.361	0.25	1
ZNF428	0.281958742	0.420467525	0.194	0.25	1
FAM96B	0.281963342	0.299984547	0.167	0.125	1
MRPS34	0.281963342	0.293658162	0.417	0.375	1
ARHGAP4	0.281963342	0.290207176	0.25	0.375	1
CNIH1	0.281963342	0.397660081	0.139	0.375	1
TRIM69	0.304453072	0.897105107	0.389	0.125	1
PJA2	0.304499305	0.624570288	0.417	0.25	1
SERPINB1	0.304527041	0.494996867	0.306	0.25	1
PDIA6	0.304527041	0.491597798	0.444	0.5	1
PSMB7	0.304540908	0.407560166	0.278	0.125	1
EIF6	0.304540908	0.335214567	0.222	0.5	1
TSEN15	0.304540908	0.735531538	0.389	0.25	1
HLA-DMA	0.30454553	0.33442263	0.167	0.125	1
A1BG	0.30454553	0.332972683	0.139	0.25	1
MT-CO3	0.327277907	0.719090112	0.417	0.625	1
PRPF4B	0.327741747	0.921784803	0.444	0.625	1
MT-CO2	0.328038129	0.49443103	0.472	0.625	1
ZRANB2	0.328038129	0.486538945	0.417	0.5	1
KCNQ1OT1	0.328204681	0.751478294	0.139	0.5	1
BCL3	0.328292536	0.339192622	0.111	0.25	1
ITGAE	0.328297159	0.398086248	0.278	0.25	1
CHCHD10	0.328297159	0.263572199	0.333	0.375	1
ANP32B	0.328297159	0.534648902	0.278	0.25	1
FNDC3B	0.353057344	0.595301743	0.472	0.625	1
TAP1	0.353200034	0.370850287	0.472	0.5	1
CD48	0.353213838	0.546140154	0.444	0.375	1
SRP9	0.35321844	0.371127226	0.389	0.5	1
NDUFS4	0.35321844	0.319760498	0.167	0.25	1
PRKCB	0.379212676	0.888903187	0.25	0.125	1
SON	0.379212676	1.315777883	0.444	0.375	1
VCP	0.379212676	0.682225161	0.417	0.5	1
DNAJC1	0.379285581	0.628807637	0.5	0.75	1
HTRA2	0.379299248	0.297350176	0.111	0.25	1
COMMD3	0.379299248	0.518283669	0.389	0.375	1
PPP1R35	0.379299248	0.261149573	0.167	0.25	1
MT-CO1	0.406164564	0.556780588	0.472	0.5	1
ZBTB38	0.406384625	1.102656855	0.556	0.375	1
INO80	0.406523725	0.386288274	0.083	0.375	1
KRTCAP2	0.406523725	0.550141387	0.333	0.5	1
TRIB1	0.406523725	0.420852992	0.417	0.25	1
POU2AF1	0.406523725	0.357176804	0.5	0.5	1
HSPB1	0.434870337	0.593677964	0.444	0.25	1
TMBIM6	0.434870337	0.449070565	0.472	0.375	1
ZC3H8	0.434870337	0.626849122	0.139	0.25	1
FUS	0.43489668	0.713153946	0.417	0.5	1
PARP1	0.43489668	0.905234739	0.333	0.125	1
HSP90B1	0.434909851	0.344444972	0.528	0.5	1
PSIP1	0.434909851	0.423994329	0.25	0.25	1
ZCRB1	0.434909851	0.302237751	0.222	0.25	1
IDH2	0.434909851	0.286039846	0.333	0.25	1
HLA-DQA2	0.434914241	-0.313968561	0	0.25	1
SCPEP1	0.434914241	0.383511868	0.222	0.125	1
NUP98	0.464380324	0.433320001	0.139	0.125	1
SYNGR1	0.464380324	0.253308052	0.25	0.375	1
RNF181	0.464380324	0.322493876	0.25	0.5	1
APOM	0.464393133	0.279688422	0.056	0.125	1
UBE2B	0.464393133	0.801324502	0.417	0.375	1
COX17	0.464397402	0.417740557	0.333	0.5	1
IGHG3	0.494465116	0.623453231	0.639	1	1
PDK1	0.494465116	0.901614638	0.444	0.75	1
DDX5	0.494613916	0.744136168	0.361	0.25	1
MEF2C	0.494729559	0.70491615	0.5	0.5	1
VPS37B	0.494878128	0.789135586	0.472	0.5	1
RGS2	0.494919374	0.824906041	0.278	0.125	1
ATF7IP	0.494919374	0.650135205	0.25	0.125	1
SIL1	0.494944117	0.60901213	0.444	0.375	1
KAT5	0.494944117	0.455973078	0.083	0.125	1
NEU1	0.494944117	0.545284963	0.444	0.5	1
NT5C	0.494956487	0.364210121	0.111	0.5	1
FOS	0.494956487	0.522533491	0.389	0.375	1
ZMAT2	0.494956487	0.45745355	0.167	0.25	1
PSMB8-AS1	0.49496061	0.416459833	0.222	0.125	1
CFLAR	0.526091972	1.083768502	0.528	0.375	1
BIRC3	0.52634544	0.348965687	0.583	0.75	1
SEL1L	0.526487838	0.827364051	0.444	0.5	1
PCSK7	0.526487838	0.566339001	0.139	0.375	1
BRD2	0.52652737	0.786899972	0.472	0.5	1
RBM6	0.52652737	0.475283633	0.528	0.75	1
IKZF1	0.526551085	0.479519889	0.278	0.375	1
SMPDL3A	0.526551085	0.452345756	0.083	0.25	1
PTPRC	0.526562941	0.553780761	0.278	0.25	1
ALOX5AP	0.526566893	-0.270827886	0.028	0.25	1
PAIP2	0.526566893	0.311301421	0.389	0.25	1
UQCC2	0.526566893	0.254823297	0.25	0.25	1
LMAN1	0.526566893	0.282103228	0.528	0.5	1
MT-ND4L	0.55834434	0.78199398	0.5	0.625	1
MT-ND3	0.558551913	0.461163283	0.472	0.5	1
BTG2	0.559041386	0.593314549	0.528	0.75	1
JUND	0.559041386	0.921206567	0.472	0.5	1
ANAPC1	0.559157867	0.445677689	0.111	0.25	1
U2AF2	0.559157867	0.442632586	0.139	0.125	1
HPCAL1	0.559157867	0.552053802	0.194	0.25	1
MT-CYB	0.591436007	0.633410167	0.5	0.5	1
MDM4	0.592144388	1.110739189	0.556	0.5	1
DDX17	0.592431675	0.693808968	0.417	0.5	1
RRBP1	0.592530843	0.790197424	0.472	0.625	1
ZDHHC24	0.592725429	0.557210539	0.167	0.25	1
ZBTB8OS	0.592725429	0.439406101	0.333	0.375	1
LAPTM4A	0.592728964	0.305086665	0.25	0.25	1
UBE2D3	0.592728964	0.383338989	0.333	0.125	1
SRM	0.592728964	0.68496246	0.306	0.375	1
CDK12	0.627113519	0.659354865	0.25	0.25	1
C6orf62	0.627113519	0.814668823	0.333	0.375	1
ZNF721	0.627113519	0.738731883	0.306	0.25	1
VIM	0.62714645	0.741107664	0.333	0	1
LSM14A	0.62714645	0.65741747	0.306	0.25	1
LMAN2	0.627176081	0.643674018	0.417	0.25	1
MT-ND5	0.661962059	0.655786793	0.472	0.5	1
MCL1	0.662208013	0.948963366	0.472	0.375	1
PECAM1	0.66235654	0.726746068	0.528	0.375	1
PSAP	0.662432244	0.609154124	0.639	0.75	1
KMT2E	0.662450405	0.431929711	0.5	0.625	1
BUD31	0.662459485	0.462839393	0.306	0.375	1
DECR1	0.662462511	0.283198892	0.278	0.25	1
NEAT1	0.697724423	1.029832583	0.5	0.5	1
MT-ND2	0.698181839	0.658616701	0.472	0.5	1
RCSD1	0.698280764	1.165956969	0.472	0.25	1
HLA-F	0.698357639	0.925380309	0.472	0.25	1
MTRNR2L12	0.698415256	0.896662855	0.222	0.125	1
STAT3	0.698415256	1.050606054	0.5	0.375	1
SRSF11	0.698456392	0.794666813	0.417	0.375	1
GNAS	0.698483806	0.795425477	0.5	0.25	1
ARL4A	0.698483806	0.760788911	0.25	0.125	1
TMCO1	0.698500251	0.522350934	0.528	0.625	1
SH3YL1	0.698508472	0.353675664	0.056	0.125	1
HNRNPU	0.735116627	0.755662489	0.306	0.25	1
ST6GAL1	0.735167834	0.687198664	0.556	0.625	1
TRAF3IP3	0.735167834	0.719377647	0.194	0.375	1
AKAP9	0.735228756	0.809544275	0.417	0.25	1
PCMTD1	0.735228756	0.974992603	0.472	0.375	1
VPS35	0.735228756	0.541324102	0.139	0.25	1
WASF2	0.735243371	0.657872959	0.25	0.125	1
CD63	0.735250678	0.598835104	0.444	0.5	1
SNRNP27	0.735253113	0.284630876	0.167	0.125	1
CNPY2	0.735253113	0.373354986	0.306	0.375	1
HLA-DOB	0.77253707	0.823921081	0.472	0.5	1
SECISBP2	0.772568797	0.878488728	0.472	0.375	1
N4BP2L2	0.772602624	0.714660633	0.417	0.25	1
CSK	0.772608965	0.349324346	0.194	0.25	1
TRAM1	0.772608965	0.545846532	0.5	0.25	1
TECR	0.772611079	0.495305247	0.472	0.5	1
TAGAP	0.810290113	1.189017423	0.444	0.125	1
DDX3X	0.810354258	0.962994471	0.528	0.625	1
SQSTM1	0.810404103	1.083131295	0.5	0.375	1
CHORDC1	0.810485908	0.777819907	0.194	0.125	1
HNRNPA3	0.81049657	0.824915843	0.389	0.125	1
MT-ATP6	0.84843585	0.678131464	0.472	0.625	1
NFKBIZ	0.848674147	1.174404289	0.472	0.375	1
KLF2	0.848817158	0.850978111	0.5	0.375	1
ADAR	0.848817158	0.934380917	0.5	0.5	1
PDIA4	0.848831437	0.496816603	0.5	0.625	1
PDCD4	0.848844284	0.284262863	0.111	0.125	1
SRSF5	0.848844284	0.477112489	0.361	0.25	1
DRAM2	0.848844284	0.590047043	0.194	0.25	1
EIF5	0.848845711	0.521081121	0.333	0.125	1
MALAT1	0.886908117	1.540679208	0.5	0.5	1
PCF11	0.887488954	0.923544518	0.472	0.625	1
RHOB	0.88752743	0.82792525	0.5	0.125	1
WARS2	0.88752743	0.560143886	0.139	0.25	1
NME6	0.887544518	0.452664173	0.111	0.25	1
TMED9	0.887544518	0.639318449	0.444	0.25	1
CTSS	0.887544518	0.705595842	0.444	0.375	1
TCEA1	0.887548789	0.334839279	0.333	0.25	1
COPE	0.887548789	0.298851514	0.389	0.375	1
IGHG4	0.926367382	0.69163436	0.667	1	1
CCNL1	0.926437753	1.043610026	0.5	0.375	1
FOSB	0.92649741	0.809048029	0.5	0.5	1
TROVE2	0.926507923	0.838143695	0.417	0.375	1
SMARCC1	0.926514929	0.646230684	0.222	0.125	1
SEC14L1	0.926519131	0.682639901	0.472	0.625	1
SEC61A1	0.926521232	0.56453961	0.5	0.25	1
DHX29	0.926521232	0.357633518	0.222	0.25	1
HLA-C	0.926521232	0.640969553	0.5	0.375	1
TSC22D4	0.926521933	0.314636242	0.139	0.125	1
B4GALT3	0.926521933	0.484172702	0.417	0.25	1
TPD52	0.926521933	0.516894269	0.5	0.25	1
AHNAK	0.965578058	0.996443019	0.556	0.625	1
HNRNPA2B1	0.965599856	0.887623574	0.528	0.625	1
IGHG2	0.96561799	0.641523243	0.583	1	1
BCL10	0.965665661	0.644577878	0.139	0.125	1
POU2F2	0.965668941	0.85853431	0.528	0.375	1
SF1	0.965670909	0.703991103	0.528	0.375	1
RPN2	0.965670909	0.587518298	0.528	0.5	1
TAPBP	0.965670909	0.644577964	0.556	0.5	1
MORF4L1	0.965671893	0.588256866	0.25	0.375	1
HMGB2	0.965672221	0.322213477	0.25	0.125	1
NDUFC2	0.965672221	0.311882692	0.278	0.375	1
HNRNPH1	1	0.594535072	0.528	0.5	1
DERL3	1	0.618702112	0.583	0.75	1
HLA-B	1	0.696518321	0.528	0.75	1
